# Supplementary material for: (E,E)-1,2-Bis[3-meth­oxy-4-(prop-2-yn-1-yl­oxy)benzyl­idene]hydrazine
Source: Acta Crystallogr Sect E Struct Rep Online. 2011 Jun 18;67(Pt 7):o1659. doi: 10.1107/S1600536811022410 (PMC3152067; doi:10.1107/S1600536811022410)
Supplement: Supplementary file 2 [file e-67-o1659-Isup2.hkl]

#
# h,k,l, Fc-squared, Fo-squared, sigma(Fo-squared) and status flag
#
data_I
_shelx_title ' n2307'
_shelx_refln_list_code          4
_shelx_F_calc_maximum      130.03
_exptl_crystal_F_000       396.00
_reflns_d_resolution_high  0.7697
 
loop_
 _symmetry_equiv_pos_as_xyz
 'x, y, z'
 '-x+1/2, y+1/2, -z+1/2'
 '-x, -y, -z'
 'x-1/2, -y-1/2, z-1/2'
 
_cell_length_a     4.4840
_cell_length_b    14.4636
_cell_length_c    14.3939
_cell_angle_alpha  90.000
_cell_angle_beta   91.674
_cell_angle_gamma  90.000
 
_shelx_F_squared_multiplier     1.000
 
loop_
 _refln_index_h
 _refln_index_k
 _refln_index_l
 _refln_F_squared_calc
 _refln_F_squared_meas
 _refln_F_squared_sigma
 _refln_observed_status
   2   0   0      463.15      466.14     26.73 o
   4   0   0       69.96       65.01      5.22 o
   1   1   0       48.52       42.57      2.08 o
   2   1   0        1.28       -0.35      0.99 o
   3   1   0      203.97      187.18      7.46 o
   4   1   0       14.40       11.74      1.75 o
   5   1   0       25.42       29.70      4.04 o
   1   2   0     1245.73     1220.07     41.57 o
   2   2   0      210.85      209.75      7.99 o
   3   2   0      170.58      159.75      7.89 o
   4   2   0        0.76        1.28      1.29 o
   5   2   0        2.32        3.03      2.52 o
   1   3   0      114.61      122.98      4.42 o
   2   3   0     1192.12     1195.07     41.21 o
   3   3   0       18.61       18.46      2.42 o
   4   3   0        0.32       -0.12      1.47 o
   5   3   0       44.96       47.59      9.85 o
   0   4   0       16.85       30.47      2.24 o
   1   4   0        0.75        0.41      0.72 o
   2   4   0      659.32      697.61     24.56 o
   3   4   0        0.94        0.82      1.23 o
   4   4   0        5.18        3.63      1.87 o
   5   4   0       80.74       97.24     12.30 o
   1   5   0       35.54       34.88      2.14 o
   2   5   0        6.36        8.51      1.37 o
   3   5   0       58.21       60.04      3.99 o
   4   5   0      139.07      155.60      9.52 o
   5   5   0       51.09       61.58      8.99 o
   0   6   0        5.35        7.75      1.40 o
   1   6   0      516.21      522.39     15.80 o
   2   6   0      356.51      382.53     15.89 o
   3   6   0        0.56        0.56      1.29 o
   4   6   0       60.43       67.00      6.50 o
   5   6   0        0.68        5.47      6.40 o
   1   7   0       59.58       69.55      2.90 o
   2   7   0        7.81        5.07      1.44 o
   3   7   0      122.56      139.14      8.04 o
   4   7   0      406.26      375.94     17.10 o
   5   7   0       15.51       15.75      5.62 o
   0   8   0       22.28       27.55      4.26 o
   1   8   0        0.28        0.82      0.82 o
   2   8   0      167.79      183.61      8.73 o
   3   8   0        0.62        2.34      2.19 o
   4   8   0        3.68        3.08      2.14 o
   5   8   0       64.74       64.12      9.57 o
   1   9   0      248.93      261.79      9.03 o
   2   9   0      161.16      161.40      6.90 o
   3   9   0        0.20        0.00      1.90 o
   4   9   0        0.36        3.05      2.60 o
   5   9   0        0.50        1.95      4.04 o
   0  10   0       14.50       14.75      2.23 o
   1  10   0       44.65       41.00      2.51 o
   2  10   0       49.75       60.98      5.22 o
   3  10   0        8.18        8.80      2.62 o
   4  10   0       10.61        8.21      2.96 o
   1  11   0      149.52      130.44      5.40 o
   2  11   0      826.14      780.35     35.64 o
   3  11   0       20.97       16.29      3.22 o
   4  11   0       38.02       35.85      4.70 o
   0  12   0      211.01      203.53      9.78 o
   1  12   0      104.54      110.65      6.19 o
   2  12   0      149.69      149.96      9.72 o
   3  12   0       13.15       16.48      3.56 o
   4  12   0       88.67       99.69     10.78 o
   1  13   0       36.67       37.46      3.69 o
   2  13   0        2.60        1.96      2.43 o
   3  13   0      109.09      111.35      8.56 o
   4  13   0       44.83       39.19      5.42 o
   0  14   0      185.63      182.62     12.79 o
   1  14   0       60.53       54.55      6.41 o
   2  14   0       75.65       82.31      7.20 o
   3  14   0        2.13        1.94      2.88 o
   1  15   0        3.38        9.53      2.55 o
   2  15   0       29.15       33.17      4.90 o
   3  15   0        1.79       -0.43      3.12 o
   0  16   0      190.97      180.85     22.11 o
   1  16   0       63.68       70.55      5.18 o
   2  16   0       20.10       29.29      4.83 o
   3  16   0       35.68       34.38     10.74 o
   1  17   0       39.83       42.93      6.23 o
   2  17   0       81.68       82.75      8.16 o
   0  18   0      253.63      219.41     26.43 o
   1  18   0      116.93      116.19     10.58 o
  -5   0   1        1.99        0.91      3.42 o
  -3   0   1      165.25      172.18     11.15 o
  -1   0   1       24.87       14.83      3.10 o
   1   0   1      683.78      654.54     58.43 o
   3   0   1       47.55       50.97      3.99 o
   5   0   1      953.91      985.14     65.88 o
  -5   1   1        3.18        1.94      2.42 o
  -4   1   1        4.37        3.49      1.45 o
  -3   1   1      130.14      129.68      6.48 o
  -2   1   1     1153.21     1079.34     46.96 o
  -1   1   1     3442.84     3228.14    121.84 o
   0   1   1      636.94      494.76     25.95 o
   1   1   1      182.30      171.47      6.34 o
   2   1   1     1529.30     1395.78     59.95 o
   3   1   1       58.05       64.31      3.23 o
   4   1   1      125.74      129.27      5.59 o
   5   1   1       59.33       73.22      6.50 o
  -5   2   1        8.86       10.40      2.73 o
  -4   2   1       18.80       18.42      2.20 o
  -3   2   1       27.43       31.47      2.84 o
  -2   2   1      177.86      200.10      8.29 o
  -1   2   1     1543.79     1538.39     59.09 o
   0   2   1      450.65      439.02     14.10 o
   1   2   1     3639.72     3464.15    112.40 o
   2   2   1      105.97      118.85      5.00 o
   3   2   1       12.75       12.01      1.79 o
   4   2   1      144.38      137.98      6.02 o
   5   2   1      343.14      358.68     22.84 o
  -5   3   1       19.03       15.81      3.43 o
  -4   3   1       22.80       23.68      2.51 o
  -3   3   1      870.18      872.83     33.50 o
  -2   3   1     1114.37     1118.57     38.90 o
  -1   3   1     1476.19     1410.85     49.15 o
   0   3   1     1291.75     1246.57     35.12 o
   1   3   1       51.97       33.19      1.78 o
   2   3   1      670.65      689.43     25.95 o
   3   3   1        1.39       -1.56      1.27 o
   4   3   1      180.26      169.48      7.72 o
   5   3   1       90.27       82.54     22.44 o
  -5   4   1       77.20      105.24     10.27 o
  -4   4   1       28.19       38.00      3.73 o
  -3   4   1        7.26        3.65      1.35 o
  -2   4   1       26.68       20.43      1.78 o
  -1   4   1      725.68      792.73     28.98 o
   0   4   1      650.50      639.98     19.85 o
   1   4   1       33.21       31.56      1.92 o
   2   4   1      322.89      374.88     13.09 o
   3   4   1       79.06       80.06      4.71 o
   4   4   1       95.23      106.88      6.09 o
   5   4   1       51.77       60.45      8.71 o
  -5   5   1      167.48      185.31     22.69 o
  -4   5   1       11.33       10.65      2.46 o
  -3   5   1        2.39        2.54      1.26 o
  -2   5   1      732.82      803.91     33.29 o
  -1   5   1      185.62      201.08      8.05 o
   0   5   1     1487.42     1456.01     41.19 o
   1   5   1     2216.24     2273.86     78.98 o
   2   5   1      173.53      191.55      7.47 o
   3   5   1       44.23       46.44      3.42 o
   4   5   1       34.88       30.59      4.29 o
   5   5   1        3.08        3.68      6.98 o
  -5   6   1        0.19       -1.76      3.55 o
  -4   6   1      106.96      108.42     16.27 o
  -3   6   1        9.17        8.96      1.81 o
  -2   6   1      114.77      126.92      5.97 o
  -1   6   1       97.74      103.03      4.17 o
   0   6   1       23.51       31.19      2.05 o
   1   6   1       79.36       97.96      3.88 o
   2   6   1       11.46       13.18      1.59 o
   3   6   1       41.06       40.92      3.24 o
   4   6   1      145.90      150.60     11.36 o
   5   6   1       16.38        7.18      8.23 o
  -5   7   1        0.70        3.93      4.20 o
  -4   7   1      373.64      352.22     16.03 o
  -3   7   1        3.30        1.72      1.41 o
  -2   7   1      104.14       96.30      5.33 o
  -1   7   1        5.45        6.83      0.98 o
   0   7   1      283.15      287.39      8.89 o
   1   7   1      552.42      553.91     17.57 o
   2   7   1       77.66       60.44      3.60 o
   3   7   1        2.12        2.80      2.12 o
   4   7   1      111.74      104.90      7.52 o
   5   7   1        0.20       -0.62      4.32 o
  -5   8   1       52.28       35.37     10.64 o
  -4   8   1        5.27        4.57      2.25 o
  -3   8   1      102.89      102.07     11.67 o
  -2   8   1      268.32      257.26     11.53 o
  -1   8   1      644.02      639.47     20.38 o
   0   8   1        6.86        4.92      0.95 o
   1   8   1       34.05       31.14      1.96 o
   2   8   1       67.62       74.19      4.21 o
   3   8   1      262.58      239.94     13.97 o
   4   8   1       13.65        6.54      2.62 o
   5   8   1        2.21        1.40      4.37 o
  -5   9   1       18.55       28.08     14.96 o
  -4   9   1       63.77       54.68      5.10 o
  -3   9   1       16.61       16.54      2.80 o
  -2   9   1       84.66       71.43      5.37 o
  -1   9   1      101.05       98.36      4.28 o
   0   9   1       64.87       56.44      2.78 o
   1   9   1       28.81       35.68      2.24 o
   2   9   1       26.08       30.30      2.99 o
   3   9   1      165.33      131.10      9.82 o
   4   9   1      173.75      169.06     10.19 o
   5   9   1       88.41       93.09     11.64 o
  -4  10   1        0.89        2.60      3.07 o
  -3  10   1       30.40       27.17      3.65 o
  -2  10   1      146.14      150.08      6.86 o
  -1  10   1       43.50       47.53      2.80 o
   0  10   1       57.20       61.98      3.02 o
   1  10   1        2.68        1.21      1.21 o
   2  10   1      173.49      189.34      8.92 o
   3  10   1       38.29       35.46      4.18 o
   4  10   1       25.20       32.60      4.41 o
  -4  11   1        0.81        6.58      3.48 o
  -3  11   1        0.63        0.54      2.16 o
  -2  11   1       37.31       32.02      4.02 o
  -1  11   1      143.86      156.09      6.23 o
   0  11   1       16.20       15.85      1.57 o
   1  11   1      251.36      235.28      8.37 o
   2  11   1        3.62        1.90      1.71 o
   3  11   1      251.79      229.05     12.84 o
   4  11   1        0.16        1.21      2.63 o
  -4  12   1       10.91       12.63      5.56 o
  -3  12   1        1.43        2.70      2.49 o
  -2  12   1        2.38        3.04      2.27 o
  -1  12   1      281.31      270.86      9.72 o
   0  12   1      441.86      431.61     13.42 o
   1  12   1      351.01      357.88     15.40 o
   2  12   1        0.21        0.05      1.65 o
   3  12   1        0.11       -0.24      2.49 o
   4  12   1        0.22        1.42      3.43 o
  -4  13   1       23.13       19.93      7.56 o
  -3  13   1       58.20       56.13      5.77 o
  -2  13   1       54.83       56.74      5.59 o
  -1  13   1      675.13      665.60     30.64 o
   0  13   1      404.66      382.50     12.23 o
   1  13   1       57.74       55.07      4.50 o
   2  13   1        9.12        8.43      2.34 o
   3  13   1       20.21       18.99      3.86 o
   4  13   1        0.25        2.80      3.21 o
  -3  14   1        0.49       -0.24      2.66 o
  -2  14   1      240.52      240.87     20.89 o
  -1  14   1       18.20       16.39      5.18 o
   0  14   1     1921.28     1827.00     67.74 o
   1  14   1        0.45        1.13      1.86 o
   2  14   1       15.69       16.33      3.42 o
   3  14   1       22.04       20.36      5.15 o
  -3  15   1        3.31       11.21      5.46 o
  -2  15   1        0.02        2.16      3.45 o
  -1  15   1      388.78      355.53     16.13 o
   0  15   1        0.29        4.18      2.49 o
   1  15   1      114.40      126.97     10.92 o
   2  15   1       32.79       28.72      4.59 o
   3  15   1       52.21       50.27      6.53 o
  -3  16   1        2.26        1.59      3.49 o
  -2  16   1        1.34        3.18      3.79 o
  -1  16   1      630.81      697.95     40.49 o
   0  16   1      447.20      464.09     23.81 o
   1  16   1        3.98        3.21      2.28 o
   2  16   1        7.71        6.62      3.71 o
   3  16   1        0.01        1.27      3.85 o
  -2  17   1       58.38       59.05      5.93 o
  -1  17   1      273.74      281.02     21.44 o
   0  17   1       19.41       23.15      5.87 o
   1  17   1       49.37       55.05      7.09 o
   2  17   1       21.71       26.63      5.55 o
  -1  18   1       71.44       74.31     10.05 o
   0  18   1        0.02        2.46      4.42 o
   1  18   1        0.28       -0.26      3.58 o
  -4   0   2        9.60       17.79      6.35 o
  -2   0   2      671.03      589.41     43.80 o
   0   0   2      486.92      411.21     34.99 o
   2   0   2      471.01      463.30     25.44 o
   4   0   2       15.03       12.43      2.82 o
  -5   1   2       10.58        8.95      2.79 o
  -4   1   2        1.04        0.41      2.23 o
  -3   1   2       36.38       28.97      2.55 o
  -2   1   2      300.21      288.14     13.62 o
  -1   1   2     9783.03     9531.61    338.47 o
   0   1   2       98.84       89.51      3.71 o
   1   1   2      994.50      917.44     27.93 o
   2   1   2      932.71      954.35     38.29 o
   3   1   2        3.04        1.93      1.81 o
   4   1   2        1.63        0.54      1.44 o
   5   1   2       81.57       88.45      5.60 o
  -5   2   2       89.53       94.31      6.49 o
  -4   2   2        2.74        1.87      2.34 o
  -3   2   2      329.43      346.49     16.76 o
  -2   2   2       83.08       92.88      4.52 o
  -1   2   2    16906.85    16299.33    586.00 o
   0   2   2     1169.80     1090.33     40.23 o
   1   2   2     2281.59     2235.19     74.36 o
   2   2   2      174.21      166.63      9.76 o
   3   2   2       38.10       41.10      3.02 o
   4   2   2        0.21       -0.19      1.29 o
   5   2   2       56.97       44.03      4.89 o
  -5   3   2        7.51        5.65      2.72 o
  -4   3   2       10.95       10.56      2.88 o
  -3   3   2       63.37       68.09      4.41 o
  -2   3   2      153.05      161.14      7.00 o
  -1   3   2    10391.58    10170.17    368.47 o
   0   3   2       90.94       90.33      3.70 o
   1   3   2      197.10      182.84      6.64 o
   2   3   2        6.55        9.66      1.04 o
   3   3   2      195.76      201.10     10.69 o
   4   3   2        0.02       -0.59      1.25 o
   5   3   2       11.41       12.00      3.00 o
  -5   4   2        3.67        1.08      3.36 o
  -4   4   2       18.91       11.07      2.96 o
  -3   4   2      307.99      335.05     14.14 o
  -2   4   2      283.76      273.69     10.04 o
  -1   4   2     2105.09     2113.63     76.03 o
   0   4   2     1476.29     1558.75     54.58 o
   1   4   2       15.02       14.57      1.58 o
   2   4   2       41.08       40.96      2.46 o
   3   4   2      170.18      170.92      7.40 o
   4   4   2       68.24       69.46      5.27 o
   5   4   2      198.09      213.58     18.16 o
  -5   5   2       30.84       40.71      6.45 o
  -4   5   2       15.16       18.07      3.35 o
  -3   5   2      179.56      168.93      7.10 o
  -2   5   2        4.98        4.83      1.20 o
  -1   5   2      735.62      757.59     25.14 o
   0   5   2       48.51       55.54      2.83 o
   1   5   2      575.90      613.23     23.59 o
   2   5   2       10.96       19.03      1.65 o
   3   5   2      681.72      705.21     24.41 o
   4   5   2      103.20      107.60     11.39 o
   5   5   2       21.09       26.61      4.37 o
  -5   6   2      141.97      127.90     18.70 o
  -4   6   2        0.57       -1.46      2.00 o
  -3   6   2        0.74        1.31      1.27 o
  -2   6   2      179.07      204.56     10.13 o
  -1   6   2      116.76      131.10      4.85 o
   0   6   2      266.26      283.75      9.36 o
   1   6   2       40.64       47.09      2.23 o
   2   6   2        0.10       -0.53      1.00 o
   3   6   2      196.81      201.07     13.89 o
   4   6   2       43.63       43.41      5.54 o
   5   6   2       12.74       16.39      5.49 o
  -5   7   2       17.17       13.99      5.52 o
  -4   7   2       21.81       21.65      5.20 o
  -3   7   2       35.52       41.37      3.07 o
  -2   7   2      141.68      138.19      6.44 o
  -1   7   2       70.05       79.66      3.41 o
   0   7   2      175.30      163.98      5.76 o
   1   7   2     1787.35     1888.95     59.91 o
   2   7   2        2.67        0.36      1.04 o
   3   7   2       73.18       71.01      5.64 o
   4   7   2       25.75       28.95      3.85 o
   5   7   2        5.70        5.89      4.47 o
  -5   8   2        0.00        1.01      3.89 o
  -4   8   2        0.10       -1.07      4.32 o
  -3   8   2      197.02      189.34     10.42 o
  -2   8   2       20.05       15.27      2.04 o
  -1   8   2        7.01        3.61      1.20 o
   0   8   2       32.09       33.27      2.03 o
   1   8   2       57.06       56.56      2.71 o
   2   8   2        3.45        5.12      1.61 o
   3   8   2        0.64       -2.30      1.53 o
   4   8   2       43.21       40.14      4.66 o
   5   8   2       30.96       28.12      6.99 o
  -5   9   2      202.87      212.58     19.12 o
  -4   9   2       47.21       47.26     12.22 o
  -3   9   2       19.44       12.29      2.61 o
  -2   9   2       60.94       62.96      4.93 o
  -1   9   2      172.15      155.20      6.03 o
   0   9   2      505.27      479.32     15.56 o
   1   9   2      864.72      933.43     29.20 o
   2   9   2      125.82      125.93      6.76 o
   3   9   2        1.95       -1.04      3.34 o
   4   9   2       42.65       34.21      4.42 o
   5   9   2       16.57       15.31      5.59 o
  -4  10   2       63.50       51.79      7.84 o
  -3  10   2       11.00       11.78      2.69 o
  -2  10   2        0.99        2.17      1.35 o
  -1  10   2       30.46       27.38      2.26 o
   0  10   2      146.85      130.24      5.91 o
   1  10   2      173.86      180.87      6.68 o
   2  10   2       29.03       20.09      3.57 o
   3  10   2      165.59      154.21      9.84 o
   4  10   2       20.82       27.31      4.20 o
  -4  11   2       14.25       22.60     11.80 o
  -3  11   2      189.92      183.72     10.69 o
  -2  11   2       58.86       65.00      4.20 o
  -1  11   2        2.47        0.30      1.27 o
   0  11   2      129.08      124.48      5.18 o
   1  11   2      148.37      151.06      7.80 o
   2  11   2       28.62       35.58      3.58 o
   3  11   2        0.22        3.10      2.53 o
   4  11   2       13.77        9.65      3.52 o
  -4  12   2        0.00        1.69      4.28 o
  -3  12   2      119.35      124.81     12.46 o
  -2  12   2       10.32        9.40      2.64 o
  -1  12   2        9.06        8.29      2.17 o
   0  12   2      231.54      215.66      8.01 o
   1  12   2      213.26      210.99     10.51 o
   2  12   2        2.28        2.51      2.33 o
   3  12   2        7.77       10.46      3.26 o
   4  12   2       49.21       49.13      5.77 o
  -4  13   2        1.10        6.44      4.91 o
  -3  13   2      104.16      104.69     14.15 o
  -2  13   2       16.98       18.57      3.36 o
  -1  13   2       11.92       10.29      1.88 o
   0  13   2       38.20       48.20      4.24 o
   1  13   2       73.37       65.87      5.02 o
   2  13   2        5.04        2.62      2.02 o
   3  13   2        8.73        3.61      2.97 o
   4  13   2       82.73       76.67     10.55 o
  -3  14   2      218.36      240.37     13.93 o
  -2  14   2      121.43      131.46      9.41 o
  -1  14   2      161.77      181.03     10.04 o
   0  14   2       22.18       19.46      2.70 o
   1  14   2        1.64        3.68      1.97 o
   2  14   2       17.25       11.77      2.79 o
   3  14   2      141.14      149.64     10.91 o
  -3  15   2        4.90       14.03      4.22 o
  -2  15   2       24.89       22.17      4.31 o
  -1  15   2      229.80      248.76     12.82 o
   0  15   2       35.44       41.29      3.80 o
   1  15   2       69.35       68.59      5.59 o
   2  15   2      270.23      275.34     13.33 o
   3  15   2       63.80       74.80      7.62 o
  -3  16   2      121.33      135.27     21.94 o
  -2  16   2       15.10       10.42      4.26 o
  -1  16   2        1.52        1.81      3.76 o
   0  16   2       14.23        6.68      3.52 o
   1  16   2       15.88        8.61      2.84 o
   2  16   2        0.15        1.72      2.44 o
  -2  17   2       64.78       65.06      8.09 o
  -1  17   2       58.73       72.92     14.79 o
   0  17   2        0.19       -1.81      3.10 o
   1  17   2        0.97        1.66      2.45 o
   2  17   2        7.40        3.98      2.88 o
  -1  18   2       44.88       45.97      8.07 o
   0  18   2       73.80       79.01     10.21 o
   1  18   2        0.85        2.28      3.60 o
  -5   0   3        0.73       -1.62      3.95 o
  -3   0   3      919.02      932.69     55.33 o
  -1   0   3      335.10      351.01     27.97 o
   1   0   3      202.29      206.64      9.53 o
   3   0   3     1155.79     1082.91     58.51 o
   5   0   3      925.66      883.31     44.73 o
  -5   1   3        2.10       -1.48      2.44 o
  -4   1   3      225.54      210.19     18.20 o
  -3   1   3       62.63       66.24      3.85 o
  -2   1   3     1101.08     1069.93     49.88 o
  -1   1   3      307.76      307.47     10.32 o
   0   1   3      256.27      254.27      9.76 o
   1   1   3     3199.29     3153.73    105.72 o
   2   1   3       33.48       34.11      2.99 o
   3   1   3        4.83        3.59      1.36 o
   4   1   3     1437.02     1381.56     53.50 o
   5   1   3       31.69       31.48      3.34 o
  -5   2   3        0.61       -1.34      2.87 o
  -4   2   3       13.23        7.92      2.80 o
  -3   2   3      349.31      365.32     17.54 o
  -2   2   3       11.90       11.45      1.37 o
  -1   2   3     1206.80     1187.45     39.11 o
   0   2   3     1276.06     1128.20     41.49 o
   1   2   3     1418.14     1420.19     43.38 o
   2   2   3      130.81      137.68      6.10 o
   3   2   3      399.52      378.80     16.45 o
   4   2   3      335.10      336.60     13.29 o
   5   2   3      209.36      205.57     12.72 o
  -5   3   3       23.78       18.62      4.15 o
  -4   3   3       56.99       58.17      6.00 o
  -3   3   3        5.20        5.35      2.00 o
  -2   3   3       47.94       46.40      2.93 o
  -1   3   3       19.91       18.36      1.53 o
   0   3   3       34.04       34.76      2.04 o
   1   3   3      271.56      251.13      8.97 o
   2   3   3      164.24      171.74      6.21 o
   3   3   3      207.90      209.62      9.76 o
   4   3   3      353.58      340.21     14.37 o
   5   3   3       41.88       40.43      4.53 o
  -5   4   3       45.92       51.59      5.85 o
  -4   4   3        1.73       -1.74      2.23 o
  -3   4   3      156.71      160.32      6.78 o
  -2   4   3      158.17      147.21      6.90 o
  -1   4   3      109.75      131.74      6.14 o
   0   4   3     1088.29      991.28     36.87 o
   1   4   3        1.83        7.18      1.30 o
   2   4   3       59.10       70.99      3.25 o
   3   4   3      120.29      122.53      7.65 o
   4   4   3        7.32        6.89      3.03 o
   5   4   3       39.81       44.77      4.91 o
  -5   5   3       38.18       45.19      7.48 o
  -4   5   3       71.39       78.34      6.58 o
  -3   5   3        1.76        1.94      1.32 o
  -2   5   3        0.71        1.29      1.09 o
  -1   5   3       40.97       41.96      2.54 o
   0   5   3        0.84        0.57      0.74 o
   1   5   3      175.00      215.95      9.09 o
   2   5   3       16.50       24.54      1.61 o
   3   5   3       34.99       37.35      2.89 o
   4   5   3        0.49       -1.78      2.17 o
   5   5   3        1.94        1.96      2.51 o
  -5   6   3       77.31       85.16      9.58 o
  -4   6   3      190.00      196.62     12.50 o
  -3   6   3      489.10      483.70     17.82 o
  -2   6   3     1080.09     1074.98     37.25 o
  -1   6   3      429.38      467.57     14.78 o
   0   6   3     1865.07     1885.35     63.08 o
   1   6   3       60.45       65.14      3.97 o
   2   6   3        0.02       -0.43      0.72 o
   3   6   3      144.46      164.16      7.80 o
   4   6   3        9.75        7.23      3.08 o
   5   6   3       12.77        6.34      3.44 o
  -5   7   3        7.81       11.80      5.24 o
  -4   7   3       22.21       26.18      7.17 o
  -3   7   3        0.01        2.13      1.37 o
  -2   7   3      247.03      246.58      9.71 o
  -1   7   3      208.44      254.70      8.62 o
   0   7   3       23.20       21.16      1.79 o
   1   7   3      561.03      629.92     24.58 o
   2   7   3       71.80       71.33      4.54 o
   3   7   3       58.94       60.99      4.47 o
   4   7   3       60.61       61.54      7.21 o
   5   7   3        4.80        1.83      3.68 o
  -5   8   3        9.11        8.97      5.57 o
  -4   8   3       17.60       20.79      5.87 o
  -3   8   3        3.53        0.43      1.52 o
  -2   8   3       68.79       80.49      4.80 o
  -1   8   3      135.87      124.01      4.90 o
   0   8   3      583.21      614.07     21.35 o
   1   8   3        4.01        3.55      1.78 o
   2   8   3      158.18      165.50      8.06 o
   3   8   3       14.31       13.74      2.41 o
   4   8   3       19.51       19.98      4.20 o
   5   8   3        2.81        7.64      4.11 o
  -5   9   3       49.02       51.51      8.80 o
  -4   9   3        1.68       -1.44      3.58 o
  -3   9   3        0.00       -0.31      1.58 o
  -2   9   3      113.33      112.65      6.26 o
  -1   9   3        0.10       -0.61      0.93 o
   0   9   3      103.02      103.86      4.95 o
   1   9   3      282.82      269.41     11.68 o
   2   9   3      118.26      125.44      6.88 o
   3   9   3       17.75       14.04      2.69 o
   4   9   3        0.30       -2.07      2.49 o
  -4  10   3        7.71        7.18      4.08 o
  -3  10   3       71.65       76.27      5.76 o
  -2  10   3      840.21      830.20     30.06 o
  -1  10   3      530.58      503.75     16.68 o
   0  10   3      117.43      122.99      5.76 o
   1  10   3        1.20        0.13      1.44 o
   2  10   3      353.21      328.37     14.24 o
   3  10   3      150.65      134.85      7.90 o
   4  10   3        0.00       -0.93      2.62 o
  -4  11   3       12.36        3.06      4.15 o
  -3  11   3       13.67       13.94      2.82 o
  -2  11   3      256.71      248.98     10.30 o
  -1  11   3      904.08      857.17     25.34 o
   0  11   3       32.79       32.51      3.01 o
   1  11   3        2.49        2.72      1.69 o
   2  11   3      158.29      118.65      7.17 o
   3  11   3       79.84       72.23      5.54 o
   4  11   3       16.10       16.58      3.85 o
  -4  12   3        6.05        5.55      4.84 o
  -3  12   3      124.91      129.26     13.37 o
  -2  12   3      126.01      133.79     10.12 o
  -1  12   3     1568.41     1541.00     44.26 o
   0  12   3       32.52       34.23      3.61 o
   1  12   3       15.98       15.07      2.57 o
   2  12   3       53.53       43.28      4.09 o
   3  12   3        2.67        4.92      2.41 o
   4  12   3       59.39       76.10      7.23 o
  -4  13   3        1.23        2.91      4.83 o
  -3  13   3       12.39        8.00      2.94 o
  -2  13   3        2.15        4.85      4.71 o
  -1  13   3      287.03      286.52      9.81 o
   0  13   3      412.10      381.20     19.41 o
   1  13   3       20.81       19.96      3.29 o
   2  13   3      286.02      273.54     13.00 o
   3  13   3        7.60       11.75      2.96 o
   4  13   3        0.01        0.08      3.27 o
  -3  14   3        5.69        7.48      3.10 o
  -2  14   3        6.85        7.48      2.63 o
  -1  14   3        8.80        6.48      1.97 o
   0  14   3       18.46       12.05      4.22 o
   1  14   3       54.92       63.68      6.19 o
   2  14   3       61.80       63.70      5.71 o
   3  14   3        0.58        6.08      3.37 o
  -3  15   3       24.50       31.96      6.29 o
  -2  15   3        8.51        8.94      2.88 o
  -1  15   3      146.83      155.86     13.75 o
   0  15   3        2.38       -1.06      1.91 o
   1  15   3        7.29        7.79      2.49 o
   2  15   3        0.01       -2.32      2.15 o
   3  15   3       16.41       17.22      4.99 o
  -2  16   3       12.09        6.36      2.85 o
  -1  16   3       72.35       73.66      9.17 o
   0  16   3        0.83       -1.38      2.07 o
   1  16   3       19.44       17.83      3.33 o
   2  16   3       15.15       20.22      3.64 o
  -2  17   3      132.76      135.08     16.62 o
  -1  17   3      178.86      188.43     17.45 o
   0  17   3        0.01       -0.45      2.86 o
   1  17   3       38.88       44.18      4.89 o
   2  17   3       32.77       24.07      4.79 o
  -1  18   3       42.28       46.48      8.09 o
   0  18   3       31.10       46.09      7.69 o
   1  18   3        9.20       10.76      5.27 o
  -4   0   4      108.01      105.05     18.95 o
  -2   0   4       22.07       20.11      2.12 o
   0   0   4     6128.94     5833.20    268.62 o
   2   0   4      801.12      908.00     40.01 o
   4   0   4        1.49        3.14      2.36 o
  -5   1   4        3.20        0.78      3.01 o
  -4   1   4        0.19        0.68      3.16 o
  -3   1   4        2.97        4.42      1.14 o
  -2   1   4      210.14      226.41     10.94 o
  -1   1   4       16.04       17.09      1.22 o
   0   1   4      236.56      245.72      9.08 o
   1   1   4      164.31      170.40      6.27 o
   2   1   4      116.31      121.98      4.87 o
   3   1   4       45.54       44.11      3.29 o
   4   1   4       69.47       65.67      4.46 o
   5   1   4      155.83      151.97      9.30 o
  -5   2   4        3.06       -0.25      3.35 o
  -4   2   4       48.18       51.54      6.99 o
  -3   2   4      130.02      114.78      9.95 o
  -2   2   4      353.40      356.26     17.51 o
  -1   2   4      444.61      429.07     16.35 o
   0   2   4     1126.40     1085.42     40.61 o
   1   2   4      312.04      349.02     12.09 o
   2   2   4      650.48      708.70     27.44 o
   3   2   4      120.07      111.24      6.19 o
   4   2   4        1.82        1.28      1.53 o
   5   2   4       18.28       16.06      3.55 o
  -5   3   4       15.71       15.28      3.93 o
  -4   3   4        0.34       -4.31      2.87 o
  -3   3   4       25.59       26.45      3.05 o
  -2   3   4     1055.81     1083.63     42.07 o
  -1   3   4      154.22      163.03      6.81 o
   0   3   4      217.45      206.77      7.59 o
   1   3   4      192.22      196.05      6.24 o
   2   3   4     1642.09     1712.99     64.13 o
   3   3   4      234.21      238.16     10.81 o
   4   3   4      204.06      212.94     11.45 o
   5   3   4        9.49        8.72      3.10 o
  -5   4   4        6.53        7.34      3.51 o
  -4   4   4       27.60       29.60      5.25 o
  -3   4   4       23.49       20.40      2.25 o
  -2   4   4     3429.26     3347.62    127.17 o
  -1   4   4      110.51      104.39      5.24 o
   0   4   4       12.54       22.05      1.88 o
   1   4   4      208.80      206.38      8.80 o
   2   4   4      140.80      149.86      7.46 o
   3   4   4        1.62        2.52      1.24 o
   4   4   4      150.98      149.84     11.86 o
   5   4   4       36.80       41.49      4.64 o
  -5   5   4        1.40        2.36      3.47 o
  -4   5   4        1.12       -0.61      2.25 o
  -3   5   4      285.92      293.31     11.11 o
  -2   5   4     3679.22     3597.23    137.14 o
  -1   5   4      295.88      287.90     12.01 o
   0   5   4     1638.17     1691.28     62.75 o
   1   5   4      191.50      196.73      8.55 o
   2   5   4       35.96       42.07      3.36 o
   3   5   4       36.37       30.03      2.92 o
   4   5   4      118.86      114.67     10.04 o
   5   5   4        5.46        6.98      3.50 o
  -5   6   4       12.76       20.41      5.29 o
  -4   6   4      159.08      182.72     14.08 o
  -3   6   4       97.91       96.32      4.82 o
  -2   6   4      502.45      491.47     17.96 o
  -1   6   4       25.05       27.93      2.02 o
   0   6   4     1116.08     1181.07     39.79 o
   1   6   4        7.02       10.47      1.66 o
   2   6   4      135.59      133.99      6.61 o
   3   6   4        0.41        0.02      1.45 o
   4   6   4       76.42       73.63      7.86 o
   5   6   4        3.98        8.54      4.07 o
  -5   7   4       24.00       23.38      5.49 o
  -4   7   4       29.14       32.84      4.26 o
  -3   7   4       58.61       68.58      4.13 o
  -2   7   4      842.73      812.84     28.89 o
  -1   7   4      452.27      455.70     13.92 o
   0   7   4      356.13      381.49     13.11 o
   1   7   4       25.95       35.49      2.93 o
   2   7   4       12.19        5.49      1.73 o
   3   7   4       18.26       19.60      3.62 o
   4   7   4        0.93        6.99      3.40 o
   5   7   4       11.88       14.41      7.65 o
  -5   8   4       58.18       70.52     12.86 o
  -4   8   4        3.64        2.42      3.24 o
  -3   8   4       97.64       94.76      5.40 o
  -2   8   4        4.29        5.36      1.55 o
  -1   8   4      247.27      227.84      7.15 o
   0   8   4     1089.28     1097.93     35.23 o
   1   8   4      164.59      165.43      7.75 o
   2   8   4       17.10       21.91      2.68 o
   3   8   4      216.51      210.36      9.99 o
   4   8   4       11.02        7.65      2.94 o
   5   8   4       45.33       41.90      6.86 o
  -4   9   4        1.17        0.00      3.10 o
  -3   9   4       23.38       25.26      3.39 o
  -2   9   4        1.57        0.29      1.40 o
  -1   9   4      129.82      151.48      5.83 o
   0   9   4      103.19      116.52      5.74 o
   1   9   4       72.21       78.77      5.12 o
   2   9   4      137.83      140.30      7.57 o
   3   9   4       32.58       27.87      3.34 o
   4   9   4       10.44        9.37      3.21 o
  -4  10   4        0.27       -0.50      3.58 o
  -3  10   4        9.63        8.79      2.36 o
  -2  10   4        8.93        8.64      2.04 o
  -1  10   4        4.96        7.02      1.36 o
   0  10   4      668.66      673.17     23.70 o
   1  10   4        3.22       -1.94      1.29 o
   2  10   4        0.72       -1.34      1.43 o
   3  10   4      141.03      140.49      8.10 o
   4  10   4       70.05       64.71      7.39 o
  -4  11   4       30.08       42.45     13.05 o
  -3  11   4       27.32       23.63      3.44 o
  -2  11   4        2.06        0.56      1.46 o
  -1  11   4      124.53      135.39      5.77 o
   0  11   4       43.35       40.53      3.02 o
   1  11   4      233.25      210.13     10.04 o
   2  11   4       66.04       69.16      9.24 o
   3  11   4        5.68        9.42      2.55 o
   4  11   4       98.38       96.56     11.28 o
  -4  12   4        2.37       -1.05      4.13 o
  -3  12   4       10.21        9.00      2.71 o
  -2  12   4       42.33       42.49      3.47 o
  -1  12   4        8.88        8.45      1.93 o
   0  12   4        0.95        1.95      2.97 o
   1  12   4      191.13      200.78     11.76 o
   2  12   4      149.69      151.08      8.61 o
   3  12   4       65.60       73.10      6.36 o
   4  12   4      310.94      331.03     22.10 o
  -4  13   4      160.17      200.87     19.03 o
  -3  13   4        5.80        1.66      3.03 o
  -2  13   4      151.35      155.35      8.82 o
  -1  13   4      147.40      155.15      9.47 o
   0  13   4        9.51        8.49      2.46 o
   1  13   4       93.84       96.02      6.52 o
   2  13   4        1.00        0.80      2.14 o
   3  13   4       10.20       16.58      3.37 o
  -3  14   4       90.93      103.17     12.24 o
  -2  14   4       33.50       37.52      5.80 o
  -1  14   4       46.29       44.89      3.67 o
   0  14   4       11.61       13.77      3.09 o
   1  14   4        6.00        4.41      3.57 o
   2  14   4        6.23        6.32      2.48 o
   3  14   4       29.32       18.94      3.76 o
  -3  15   4       12.60       11.97      4.42 o
  -2  15   4        4.83        5.07      3.01 o
  -1  15   4       32.43       32.05      4.93 o
   0  15   4       58.70       54.79      5.04 o
   1  15   4       21.01       19.88      3.35 o
   2  15   4       53.62       48.88      5.08 o
   3  15   4       75.43       95.08      8.06 o
  -2  16   4       22.54       24.66      5.68 o
  -1  16   4       42.37       35.88      7.05 o
   0  16   4       68.20       67.88      5.75 o
   1  16   4       55.63       47.76      4.89 o
   2  16   4      157.69      152.68     11.06 o
  -2  17   4       19.69       32.46      6.87 o
  -1  17   4        1.86       -3.82      4.00 o
   0  17   4       10.18        9.86      4.00 o
   1  17   4       15.84       12.44      3.54 o
   2  17   4        6.93       12.78      3.52 o
  -1  18   4       70.82       55.71      9.18 o
   0  18   4        0.16       -0.98      3.65 o
   1  18   4        7.78        9.34      3.38 o
  -5   0   5        7.10        7.16     10.39 o
  -3   0   5        2.54        3.32      4.03 o
  -1   0   5     1652.10     1580.49     84.06 o
   1   0   5      752.69      787.20     34.76 o
   3   0   5       98.88      106.24      8.02 o
   5   0   5       27.36       23.77      7.31 o
  -5   1   5        0.34        2.70      4.22 o
  -4   1   5      331.48      318.16     41.26 o
  -3   1   5        0.47        2.43      2.57 o
  -2   1   5      302.74      305.42     18.61 o
  -1   1   5       71.17       73.48      4.77 o
   0   1   5      251.64      242.42      8.93 o
   1   1   5      652.52      706.86     24.31 o
   2   1   5       52.97       63.00      3.07 o
   3   1   5       59.08       63.84      4.20 o
   4   1   5      454.66      441.40     17.68 o
   5   1   5       15.20       16.72      3.90 o
  -5   2   5       32.57       34.75      5.22 o
  -4   2   5       46.00       55.72      7.92 o
  -3   2   5      198.35      170.27     14.50 o
  -2   2   5       43.53       45.75      3.94 o
  -1   2   5       83.39       84.15      4.57 o
   0   2   5      195.30      205.42      8.45 o
   1   2   5        2.45        2.32      0.69 o
   2   2   5      969.96      991.32     33.87 o
   3   2   5     1034.17     1029.26     39.54 o
   4   2   5      436.49      432.16     20.92 o
   5   2   5        0.22        1.09      2.54 o
  -5   3   5       21.70       24.79      4.61 o
  -4   3   5       57.33       54.43      8.30 o
  -3   3   5       54.81       53.63      6.62 o
  -2   3   5        4.78        5.40      1.00 o
  -1   3   5     1470.51     1432.46     53.42 o
   0   3   5      745.21      755.35     25.73 o
   1   3   5      103.16       99.06      3.51 o
   2   3   5      252.15      248.53     10.64 o
   3   3   5      893.25      838.32     30.21 o
   4   3   5       78.90       74.46      6.19 o
   5   3   5       22.03       24.68      4.75 o
  -5   4   5      100.28      122.23     14.34 o
  -4   4   5       23.79       25.92      5.34 o
  -3   4   5      157.34      148.01     12.26 o
  -2   4   5      205.20      195.54      8.38 o
  -1   4   5      597.36      629.04     24.93 o
   0   4   5      176.30      132.46      5.36 o
   1   4   5       33.22       33.38      1.79 o
   2   4   5      898.09      949.24     32.52 o
   3   4   5     1071.85     1067.85     58.69 o
   4   4   5      195.56      195.27     14.17 o
   5   4   5        1.24        3.62      2.90 o
  -5   5   5       13.48       13.37      3.99 o
  -4   5   5      145.73      172.33     14.87 o
  -3   5   5        8.77        7.01      2.92 o
  -2   5   5      134.09      133.02      6.57 o
  -1   5   5      748.85      779.54     30.79 o
   0   5   5      976.88      948.93     31.62 o
   1   5   5       20.55       19.61      2.09 o
   2   5   5       38.80       37.07      2.39 o
   3   5   5      118.86      120.27      6.64 o
   4   5   5        0.05       -2.31      2.91 o
   5   5   5        1.82        0.26      3.15 o
  -5   6   5        0.00        2.08      3.79 o
  -4   6   5       49.21       61.04      8.74 o
  -3   6   5      210.97      242.78     14.11 o
  -2   6   5        0.15        0.06      1.16 o
  -1   6   5       27.66       31.04      2.48 o
   0   6   5       11.76       20.50      1.57 o
   1   6   5      431.11      439.90     17.65 o
   2   6   5       55.98       47.95      3.70 o
   3   6   5       92.11       93.25      7.39 o
   4   6   5      116.05      115.47     10.36 o
   5   6   5      159.86      157.44     10.90 o
  -5   7   5       21.35       18.77      5.37 o
  -4   7   5        2.59       -0.16      2.68 o
  -3   7   5       16.07       20.95      3.61 o
  -2   7   5      284.53      295.79     10.32 o
  -1   7   5       14.76       14.52      1.62 o
   0   7   5       67.73       64.43      3.44 o
   1   7   5      168.61      155.67      7.52 o
   2   7   5        6.25        3.31      2.69 o
   3   7   5        1.26        2.59      1.73 o
   4   7   5      105.37      100.23     20.20 o
   5   7   5        5.78       17.74      6.32 o
  -5   8   5        4.54        7.99      4.83 o
  -4   8   5      121.13      132.58     15.82 o
  -3   8   5     1327.43     1325.88     62.56 o
  -2   8   5      105.69      107.56      4.99 o
  -1   8   5     1010.24     1065.37     31.44 o
   0   8   5      146.18      144.33      6.26 o
   1   8   5       24.85       32.78      3.10 o
   2   8   5       19.16       24.91      2.83 o
   3   8   5        5.44        4.47      2.04 o
   4   8   5      141.53      138.59     12.16 o
  -4   9   5       11.47        6.93      4.07 o
  -3   9   5       43.77       43.45      4.94 o
  -2   9   5     1855.35     1875.88     58.37 o
  -1   9   5       13.03       13.53      1.62 o
   0   9   5       88.74       97.13      4.77 o
   1   9   5       46.71       43.61      3.70 o
   2   9   5        9.83        4.41      2.85 o
   3   9   5        2.64        1.44      1.84 o
   4   9   5       89.92       80.37      7.11 o
  -4  10   5       84.31       93.14     11.41 o
  -3  10   5       94.98       98.24      7.98 o
  -2  10   5      475.94      454.48     16.22 o
  -1  10   5      252.91      246.58      9.13 o
   0  10   5       22.03       23.03      2.13 o
   1  10   5      192.67      204.16      9.61 o
   2  10   5        8.17        4.06      2.03 o
   3  10   5        7.59        4.89      2.24 o
   4  10   5       24.24       27.89      4.54 o
  -4  11   5       12.54        9.24      5.05 o
  -3  11   5        2.87        3.26      3.55 o
  -2  11   5      334.27      337.52     11.74 o
  -1  11   5       21.43       17.41      2.29 o
   0  11   5      144.80      137.62      7.75 o
   1  11   5      131.07      141.86      8.85 o
   2  11   5       21.16       15.23      2.73 o
   3  11   5       11.90       11.82      2.83 o
   4  11   5       18.77       15.89      4.15 o
  -4  12   5       21.13       25.49      6.88 o
  -3  12   5        6.32        7.71      3.44 o
  -2  12   5       55.77       52.21      6.27 o
  -1  12   5       34.10       39.68      3.15 o
   0  12   5        3.15       -0.13      1.69 o
   1  12   5       44.86       41.58      4.06 o
   2  12   5      189.34      171.50      9.49 o
   3  12   5        3.34        3.12      2.50 o
   4  12   5        2.19        5.93      3.47 o
  -3  13   5       11.68       11.85      6.06 o
  -2  13   5       42.55       47.29      3.83 o
  -1  13   5        7.56        7.02      2.37 o
   0  13   5       28.37       33.63      5.72 o
   1  13   5      286.03      250.99     12.15 o
   2  13   5       21.79       21.99      3.38 o
   3  13   5       24.08       23.75      3.82 o
  -3  14   5        9.88       13.29      4.42 o
  -2  14   5       31.11       29.36      4.15 o
  -1  14   5       13.55        7.04      1.85 o
   0  14   5       63.35       66.87      7.49 o
   1  14   5      101.41       96.20      6.78 o
   2  14   5       25.58       19.67      3.43 o
   3  14   5        9.56       17.65      7.03 o
  -3  15   5        0.03       -3.76      3.47 o
  -2  15   5        4.22        5.47      3.75 o
  -1  15   5        4.47        4.37      2.11 o
   0  15   5       30.25       22.64      3.47 o
   1  15   5      202.37      180.61     10.19 o
   2  15   5       76.25       84.83      6.80 o
   3  15   5       66.47       58.83      6.04 o
  -2  16   5       63.18       69.34      9.20 o
  -1  16   5       69.81       74.90      9.42 o
   0  16   5        1.56        3.85      3.45 o
   1  16   5        5.33        5.17      2.47 o
   2  16   5       77.84       78.55     12.91 o
  -1  17   5       70.33       69.75      9.68 o
   0  17   5       23.42       19.74      5.54 o
   1  17   5       28.50       26.74      4.14 o
   0  18   5       21.09       23.07      5.39 o
  -4   0   6       42.54       30.97     11.22 o
  -2   0   6      539.95      527.72     74.88 o
   0   0   6     1033.35     1091.51     50.93 o
   2   0   6       26.58       23.18      2.42 o
   4   0   6       47.83       45.05      5.66 o
  -5   1   6        0.85       -2.03      3.93 o
  -4   1   6        7.42        6.51      3.97 o
  -3   1   6        1.83        5.38      2.86 o
  -2   1   6       97.34       93.07     10.34 o
  -1   1   6       55.15       59.93      3.00 o
   0   1   6        1.40        1.93      1.01 o
   1   1   6     3775.71     3950.92    132.49 o
   2   1   6      509.34      505.19     17.76 o
   3   1   6       13.56       16.17      1.91 o
   4   1   6       50.47       50.60      4.20 o
   5   1   6        9.67       14.29      4.39 o
  -5   2   6        4.90       -0.79      4.15 o
  -4   2   6        1.13        1.68      3.01 o
  -3   2   6        8.74        3.35      2.76 o
  -2   2   6        0.53        0.34      0.76 o
  -1   2   6       23.71       21.66      1.70 o
   0   2   6       53.98       55.44      2.95 o
   1   2   6      119.15      128.93      4.73 o
   2   2   6        1.57        1.09      0.89 o
   3   2   6        0.91        0.70      1.18 o
   4   2   6        8.84       16.52      3.09 o
   5   2   6        6.53        6.59      3.24 o
  -5   3   6        0.39       -0.15      3.21 o
  -4   3   6        6.38        4.23      3.61 o
  -3   3   6        7.41        4.39      2.66 o
  -2   3   6      293.59      288.61     15.94 o
  -1   3   6      919.90      912.81     35.71 o
   0   3   6      352.20      369.14     14.69 o
   1   3   6      111.31      139.50      4.77 o
   2   3   6       49.90       49.55      2.74 o
   3   3   6       18.94       16.23      2.33 o
   4   3   6      122.55      119.87     11.55 o
   5   3   6       23.91       30.68      5.34 o
  -5   4   6       65.63       75.56     11.94 o
  -4   4   6       85.84       81.44     15.98 o
  -3   4   6      318.46      296.17     24.45 o
  -2   4   6       13.14       11.33      1.50 o
  -1   4   6     1702.32     1805.55     69.72 o
   0   4   6        0.54        0.75      0.97 o
   1   4   6      325.31      323.66     10.90 o
   2   4   6       33.40       38.94      2.65 o
   3   4   6      244.78      265.13     13.49 o
   4   4   6        6.45        6.28      3.23 o
   5   4   6        1.27        6.05      3.14 o
  -5   5   6        2.54       -4.34      2.94 o
  -4   5   6       14.05       19.26      3.74 o
  -3   5   6        2.23        2.45      2.70 o
  -2   5   6      254.86      240.21     10.37 o
  -1   5   6      315.26      353.61     14.77 o
   0   5   6       21.87       16.53      1.72 o
   1   5   6       47.86       45.61      2.90 o
   2   5   6       76.26       80.98      5.03 o
   3   5   6      368.32      365.68     18.07 o
   4   5   6       57.76       63.06      7.26 o
   5   5   6        1.01        3.00      2.92 o
  -5   6   6       34.26       40.24      6.24 o
  -4   6   6       43.84       50.52      8.04 o
  -3   6   6     1520.84     1389.93     84.41 o
  -2   6   6        0.97       -0.96      1.23 o
  -1   6   6      358.41      382.98     14.40 o
   0   6   6      599.35      587.79     20.46 o
   1   6   6      108.09      120.56      6.59 o
   2   6   6      139.23      139.13      8.42 o
   3   6   6      233.91      220.58     10.20 o
   4   6   6        0.00        3.30      3.35 o
   5   6   6      289.38      296.54     20.22 o
  -5   7   6        0.22        0.49      3.94 o
  -4   7   6      146.90      163.42     13.30 o
  -3   7   6      896.83      872.71     49.70 o
  -2   7   6       63.12       65.40      4.50 o
  -1   7   6        0.00       -0.88      1.07 o
   0   7   6      109.02       99.26      4.29 o
   1   7   6       13.43       13.79      2.13 o
   2   7   6       17.40       15.09      2.38 o
   3   7   6       49.85       55.94      5.57 o
   4   7   6        2.36       -1.02      3.23 o
   5   7   6        9.86       14.41      6.32 o
  -4   8   6        0.11        0.35      3.17 o
  -3   8   6      537.34      531.16     26.93 o
  -2   8   6       17.56       20.78      2.32 o
  -1   8   6       56.16       61.24      3.57 o
   0   8   6        6.60        4.29      1.11 o
   1   8   6       85.44       81.78      5.25 o
   2   8   6      102.49       99.41      6.81 o
   3   8   6       41.17       42.05      4.05 o
   4   8   6       22.58       18.50      8.81 o
  -4   9   6       13.49        8.85      4.29 o
  -3   9   6       76.86       88.60      7.42 o
  -2   9   6       37.39       40.52      3.23 o
  -1   9   6       26.87       35.70      2.47 o
   0   9   6      178.94      177.76      7.89 o
   1   9   6       27.70       26.14      3.69 o
   2   9   6      109.82      125.56     10.89 o
   3   9   6      573.54      570.88     23.65 o
   4   9   6       18.60       15.51      3.78 o
  -4  10   6       12.23        7.02      6.04 o
  -3  10   6       11.15        7.38      2.97 o
  -2  10   6       16.13       11.20      2.05 o
  -1  10   6       72.54       75.08      3.88 o
   0  10   6      447.73      435.31     17.06 o
   1  10   6       69.26       71.60      5.18 o
   2  10   6      127.01      116.13      7.26 o
   3  10   6      802.61      782.45     31.56 o
   4  10   6        2.36        5.38      3.51 o
  -4  11   6        3.34        0.27      4.55 o
  -3  11   6       56.17       54.43      6.01 o
  -2  11   6        1.78        3.75      1.63 o
  -1  11   6      482.98      452.52     15.99 o
   0  11   6      107.94      102.32     10.51 o
   1  11   6      133.85      124.85      7.61 o
   2  11   6       57.86       51.21      4.60 o
   3  11   6      586.14      644.54     26.71 o
   4  11   6        5.35        2.15      3.34 o
  -4  12   6       64.00       74.65     10.37 o
  -3  12   6       13.72        7.53      4.27 o
  -2  12   6       25.65       29.88      3.00 o
  -1  12   6       85.82      103.22      5.78 o
   0  12   6       11.69       12.60      2.57 o
   1  12   6       48.47       51.61      5.42 o
   2  12   6      106.14      107.74      7.25 o
   3  12   6      245.10      265.95     13.16 o
   4  12   6       88.17       93.50     13.81 o
  -3  13   6        0.03        3.49      4.82 o
  -2  13   6      222.49      238.67      9.89 o
  -1  13   6       20.31       21.41      3.16 o
   0  13   6        2.15        0.97      1.96 o
   1  13   6       12.25       13.58      2.89 o
   2  13   6       11.33       14.32      3.33 o
   3  13   6      142.22      146.66     11.84 o
  -3  14   6        1.38        3.74      4.03 o
  -2  14   6       25.52       32.44      4.22 o
  -1  14   6       26.89       35.50      4.24 o
   0  14   6       45.93       44.62      5.35 o
   1  14   6       95.93       84.04      7.68 o
   2  14   6        9.43        6.79      2.83 o
   3  14   6       13.98       10.77      3.93 o
  -3  15   6        4.56        8.66      5.16 o
  -2  15   6       64.24       63.06     11.39 o
  -1  15   6        6.74        6.54      2.20 o
   0  15   6        6.80       12.07      3.03 o
   1  15   6        5.58        1.64      2.37 o
   2  15   6       55.21       64.06      5.92 o
  -2  16   6        1.33       -1.14      4.82 o
  -1  16   6        7.70        6.60      2.75 o
   0  16   6        6.35        6.28      2.83 o
   1  16   6        2.08        0.62      2.42 o
   2  16   6        1.83       -0.43      2.82 o
  -1  17   6      131.29      157.16     14.57 o
   0  17   6        1.62        0.23      3.26 o
   1  17   6       87.64       79.86      8.91 o
  -5   0   7       19.15       14.48      7.56 o
  -3   0   7       43.93       55.14     14.79 o
  -1   0   7        0.03        1.24      1.11 o
   1   0   7       86.01       82.06      6.10 o
   3   0   7       40.50       42.37      3.87 o
   5   0   7       23.97       11.47      6.15 o
  -5   1   7        9.85        5.31      4.42 o
  -4   1   7       54.76       52.59      7.34 o
  -3   1   7        0.25       -1.50      2.38 o
  -2   1   7      770.43      638.72     45.07 o
  -1   1   7       93.69      117.33      6.00 o
   0   1   7       86.43       89.48      4.87 o
   1   1   7      104.04       96.19      4.29 o
   2   1   7       62.15       74.23      3.46 o
   3   1   7       91.10       87.28      4.74 o
   4   1   7       49.37       49.10      5.09 o
   5   1   7        4.97        6.48      4.00 o
  -5   2   7       97.71      106.45     16.70 o
  -4   2   7       18.70       14.92      5.01 o
  -3   2   7       11.98       12.24      3.50 o
  -2   2   7       34.86       37.36      7.89 o
  -1   2   7      380.70      419.23     17.12 o
   0   2   7      198.77      219.89      8.56 o
   1   2   7      213.21      211.90      7.63 o
   2   2   7        0.02       -0.83      0.90 o
   3   2   7        4.05        4.38      1.50 o
   4   2   7       35.48       37.85      5.98 o
   5   2   7        0.52        7.49      3.95 o
  -5   3   7       32.13       25.41      7.34 o
  -4   3   7       16.37        9.01      3.96 o
  -3   3   7       49.17       58.65     13.46 o
  -2   3   7      279.42      273.28     18.38 o
  -1   3   7      329.03      355.06     14.72 o
   0   3   7      253.17      252.44     10.65 o
   1   3   7     1017.66     1071.60     34.45 o
   2   3   7      763.34      756.82     26.29 o
   3   3   7      281.12      291.24     15.98 o
   4   3   7       19.38       22.84      3.74 o
   5   3   7        4.77       14.49      3.95 o
  -5   4   7       33.07       27.91      5.07 o
  -4   4   7      113.86      108.77     28.38 o
  -3   4   7       43.23       32.91      5.75 o
  -2   4   7      171.18      182.50      8.82 o
  -1   4   7        9.89       10.42      1.55 o
   0   4   7      363.12      340.76     12.48 o
   1   4   7      288.26      296.30     10.17 o
   2   4   7      449.00      422.05     16.95 o
   3   4   7      427.23      412.08     19.98 o
   4   4   7      241.65      243.90     13.49 o
   5   4   7        0.20       -0.56      3.07 o
  -5   5   7       46.24       41.58      5.69 o
  -4   5   7        2.24        2.52      3.75 o
  -3   5   7       66.25       62.91      8.78 o
  -2   5   7      340.64      325.96     13.67 o
  -1   5   7       12.59       12.34      1.76 o
   0   5   7       82.89       75.80      4.02 o
   1   5   7      244.95      262.07      9.04 o
   2   5   7      651.82      624.36     24.70 o
   3   5   7      891.82      871.40     49.30 o
   4   5   7        1.66        6.63      3.64 o
   5   5   7        0.72        2.41      3.27 o
  -5   6   7        1.74        5.10      3.58 o
  -4   6   7      539.38      564.56     64.15 o
  -3   6   7      850.53      833.68     74.93 o
  -2   6   7      183.95      196.47      9.11 o
  -1   6   7      264.65      247.75      9.84 o
   0   6   7        0.86       -0.24      1.03 o
   1   6   7      373.01      342.07     12.62 o
   2   6   7     1034.48     1021.91     39.57 o
   3   6   7        6.23        4.67      1.99 o
   4   6   7        7.79        5.42      3.52 o
   5   6   7       34.26       34.66      6.44 o
  -5   7   7       47.48       61.31      8.53 o
  -4   7   7      246.47      265.86     27.06 o
  -3   7   7      243.61      234.14     18.50 o
  -2   7   7      152.87      153.73      7.77 o
  -1   7   7      121.55      120.88      6.12 o
   0   7   7       29.36       37.29      2.88 o
   1   7   7       31.23       30.76      3.03 o
   2   7   7      444.04      431.18     18.01 o
   3   7   7      118.75      113.57      8.80 o
   4   7   7       65.90       72.17      6.62 o
  -4   8   7        6.66        4.50      3.44 o
  -3   8   7      602.21      611.46     30.47 o
  -2   8   7        1.68        0.54      1.40 o
  -1   8   7       43.34       43.88      2.73 o
   0   8   7      230.92      236.37      8.42 o
   1   8   7       48.83       47.80      3.99 o
   2   8   7      222.17      210.99     10.04 o
   3   8   7      309.90      327.11     14.60 o
   4   8   7        2.27       -2.09      2.62 o
  -4   9   7       26.31       21.47      4.74 o
  -3   9   7       13.33       21.69      3.92 o
  -2   9   7      204.45      217.11      9.18 o
  -1   9   7       54.90       53.04      3.10 o
   0   9   7       58.63       65.09      4.11 o
   1   9   7       22.11       21.14      4.41 o
   2   9   7       76.07       84.79      8.33 o
   3   9   7        1.24       -1.47      1.95 o
   4   9   7      185.91      212.83     20.98 o
  -4  10   7      132.81      155.52     12.93 o
  -3  10   7      234.17      231.03     13.80 o
  -2  10   7       46.27       47.74      3.68 o
  -1  10   7       65.11       60.36      3.46 o
   0  10   7       17.03        8.70      3.36 o
   1  10   7        1.45        1.99      1.71 o
   2  10   7       17.28       15.24      2.77 o
   3  10   7        1.78        2.63      2.34 o
   4  10   7       39.56       49.40      5.22 o
  -4  11   7       73.74       66.51      8.40 o
  -3  11   7       10.49        5.15      3.01 o
  -2  11   7       50.66       59.84      3.99 o
  -1  11   7       89.71       90.07      4.69 o
   0  11   7        5.91        6.36      2.53 o
   1  11   7      144.03      149.84      8.50 o
   2  11   7        7.90        6.34      2.47 o
   3  11   7        7.00        3.77      2.33 o
   4  11   7      180.44      196.25     11.20 o
  -3  12   7       12.28       13.01      4.76 o
  -2  12   7       16.00       10.33      2.15 o
  -1  12   7       13.01       12.74      2.33 o
   0  12   7       62.67       53.34      4.77 o
   1  12   7        3.92        1.29      1.93 o
   2  12   7       36.14       36.98      4.21 o
   3  12   7        0.01       -1.62      2.30 o
  -3  13   7        5.14        3.14      4.22 o
  -2  13   7       52.64       57.86      4.49 o
  -1  13   7        4.71        6.09      2.18 o
   0  13   7      102.16       80.55      6.44 o
   1  13   7      137.31      120.15      7.90 o
   2  13   7       63.02       53.66      5.20 o
   3  13   7       23.59       25.81      4.73 o
  -3  14   7       12.62       11.26      6.81 o
  -2  14   7        2.95        5.66      2.54 o
  -1  14   7       20.70       24.83      3.05 o
   0  14   7       94.85       95.80      6.94 o
   1  14   7        2.12        0.46      2.14 o
   2  14   7        7.75        8.68      3.02 o
   3  14   7        8.72       10.36      3.57 o
  -2  15   7       62.03       88.26     14.13 o
  -1  15   7        4.02        3.13      2.25 o
   0  15   7       94.81       89.19      8.59 o
   1  15   7      223.70      197.41     15.38 o
   2  15   7       22.54       25.78      4.18 o
  -2  16   7        3.39       -0.17      5.49 o
  -1  16   7       32.74       43.44      4.14 o
   0  16   7       64.76       68.15      6.14 o
   1  16   7       19.58       11.91      4.58 o
   2  16   7       45.27       50.59      5.62 o
  -1  17   7      127.46      156.19     13.50 o
   0  17   7       29.61       18.65      4.85 o
   1  17   7        5.53       10.60      3.42 o
  -4   0   8       34.47       41.78      9.41 o
  -2   0   8      422.51      324.46     34.91 o
   0   0   8       53.16       76.72      6.20 o
   2   0   8       42.06       37.49      4.41 o
   4   0   8       27.72       13.13      6.32 o
  -5   1   8        0.18        2.16      4.41 o
  -4   1   8       40.30       46.31      9.04 o
  -3   1   8       36.06       33.89      6.21 o
  -2   1   8       91.29       86.87     15.50 o
  -1   1   8       41.94       45.28      4.32 o
   0   1   8      484.84      521.05     19.53 o
   1   1   8       30.21       41.23      2.32 o
   2   1   8       73.95       78.39      3.73 o
   3   1   8       42.05       41.42      2.77 o
   4   1   8       31.54       31.84      4.50 o
   5   1   8        0.22        3.81      4.09 o
  -5   2   8       86.50       95.35     26.39 o
  -4   2   8       36.29       42.02      8.64 o
  -3   2   8        5.23        4.71      3.11 o
  -2   2   8      158.86      156.86     22.28 o
  -1   2   8       96.54      105.64      7.94 o
   0   2   8     2784.93     2884.04    119.25 o
   1   2   8        9.25       10.27      1.34 o
   2   2   8       54.31       59.84      3.42 o
   3   2   8        8.77        6.71      1.93 o
   4   2   8        2.91        4.74      2.93 o
   5   2   8       10.16       10.88      4.90 o
  -5   3   8       69.44       86.44     18.64 o
  -4   3   8      141.42      134.69     20.74 o
  -3   3   8      239.44      224.44     27.87 o
  -2   3   8      321.33      335.13     31.23 o
  -1   3   8        0.09        0.62      0.98 o
   0   3   8       56.04       67.22      3.64 o
   1   3   8       29.87       29.07      2.86 o
   2   3   8       23.07       27.66      3.00 o
   3   3   8       25.90       24.54      3.39 o
   4   3   8      109.32      106.20      8.29 o
   5   3   8       16.17       12.85      7.48 o
  -5   4   8        4.50        6.93      4.88 o
  -4   4   8       38.76       30.56      6.93 o
  -3   4   8        1.60        2.86      2.69 o
  -2   4   8      361.60      389.36     31.81 o
  -1   4   8       39.22       41.28      3.83 o
   0   4   8      369.13      374.16     13.82 o
   1   4   8      104.39       89.01      4.07 o
   2   4   8       10.82       12.88      3.62 o
   3   4   8      157.41      159.40     23.82 o
   4   4   8      145.28      136.85      9.93 o
   5   4   8        3.31        3.44      3.42 o
  -5   5   8       28.71       36.23      6.13 o
  -4   5   8       73.79       64.25      9.52 o
  -3   5   8       85.41       69.31      9.79 o
  -2   5   8        1.30        0.88      1.53 o
  -1   5   8      189.94      187.31      8.61 o
   0   5   8      136.64      157.53      6.62 o
   1   5   8       22.96       20.38      1.77 o
   2   5   8      213.06      208.89      9.66 o
   3   5   8      165.38      173.38     10.22 o
   4   5   8       51.39       45.92      5.22 o
  -4   6   8        2.58        0.19      3.53 o
  -3   6   8        1.58       -1.11      2.60 o
  -2   6   8        0.15       -1.96      1.50 o
  -1   6   8       14.94       13.29      1.95 o
   0   6   8      105.15      107.55      5.42 o
   1   6   8       19.18       13.62      2.20 o
   2   6   8      761.56      767.84     30.01 o
   3   6   8        1.80       -0.01      2.15 o
   4   6   8       73.78       77.44      6.96 o
  -4   7   8       55.93       57.95      8.43 o
  -3   7   8        0.70       -3.61      3.12 o
  -2   7   8        9.74        9.00      2.76 o
  -1   7   8       77.80       93.69      5.18 o
   0   7   8       84.74       94.25      5.06 o
   1   7   8      333.24      316.21     13.57 o
   2   7   8       37.98       32.90      3.52 o
   3   7   8        8.95       10.86      2.48 o
   4   7   8       99.31      108.17      8.72 o
  -4   8   8      471.67      466.95     32.75 o
  -3   8   8       15.86       10.65      3.38 o
  -2   8   8        0.26       -1.18      1.78 o
  -1   8   8      573.26      559.15     18.92 o
   0   8   8      103.01      101.41      4.57 o
   1   8   8      203.13      190.62      9.31 o
   2   8   8     2191.77     2167.74     93.77 o
   3   8   8       86.46       93.18      7.65 o
   4   8   8       42.09       55.68      8.66 o
  -4   9   8      206.50      204.99     17.41 o
  -3   9   8        0.05        1.20      2.58 o
  -2   9   8      165.49      177.48     10.97 o
  -1   9   8       19.31       23.21      2.61 o
   0   9   8       31.77       27.50      5.18 o
   1   9   8        0.01        0.70      1.66 o
   2   9   8      335.10      381.24     16.53 o
   3   9   8        2.60        2.58      2.17 o
   4   9   8        0.10       -1.60      2.77 o
  -4  10   8      159.21      184.74     15.02 o
  -3  10   8        0.49       -0.73      2.46 o
  -2  10   8        6.91        3.23      2.15 o
  -1  10   8       13.03       12.42      2.35 o
   0  10   8       31.81       31.59      3.50 o
   1  10   8       92.95       87.40      6.06 o
   2  10   8     1240.37     1234.87     55.15 o
   3  10   8       57.53       56.89      6.51 o
   4  10   8       44.96       48.78      6.27 o
  -4  11   8       57.29       54.05      8.10 o
  -3  11   8      148.31      166.72     15.24 o
  -2  11   8       50.55       50.22      3.95 o
  -1  11   8       12.88       16.95      2.38 o
   0  11   8        5.23        4.87      2.17 o
   1  11   8       20.45       18.70      3.11 o
   2  11   8        2.14       -1.43      1.81 o
   3  11   8       10.55        7.92      2.94 o
  -3  12   8       24.16       26.58      4.66 o
  -2  12   8       15.26       11.06      2.43 o
  -1  12   8        3.28        2.21      1.95 o
   0  12   8       84.18       84.84      7.34 o
   1  12   8      127.17      131.16     14.75 o
   2  12   8        4.41        3.56      2.39 o
   3  12   8       20.32       17.52      3.49 o
  -3  13   8        5.26        2.65      3.50 o
  -2  13   8       93.56       95.77      7.49 o
  -1  13   8        0.02        1.29      2.00 o
   0  13   8       85.39       70.40      9.60 o
   1  13   8       37.45       42.66      4.47 o
   2  13   8       33.65       36.06      4.41 o
   3  13   8        2.49        0.72      2.86 o
  -3  14   8      145.18      178.64     32.91 o
  -2  14   8       38.18       32.71      4.87 o
  -1  14   8       15.42       17.90      2.96 o
   0  14   8        4.66       -0.90      2.20 o
   1  14   8        7.10        8.49      2.86 o
   2  14   8        3.93        3.04      2.70 o
  -2  15   8      176.27      194.73     15.63 o
  -1  15   8       18.08       16.34      3.74 o
   0  15   8        0.00        7.98      3.17 o
   1  15   8        0.63        1.91      2.53 o
   2  15   8        8.65       11.12      3.77 o
  -1  16   8        9.74        3.84      2.62 o
   0  16   8       11.71        9.59      3.08 o
   1  16   8       67.37       56.58      5.78 o
  -5   0   9       17.91       24.56      8.81 o
  -3   0   9      548.18      421.36     45.71 o
  -1   0   9        2.91        3.76      1.43 o
   1   0   9      450.33      504.56     23.28 o
   3   0   9       19.01       21.60      3.00 o
   5   0   9       94.27      108.37     16.95 o
  -5   1   9       58.19       74.95     16.77 o
  -4   1   9        4.48        4.51      3.77 o
  -3   1   9       62.13       52.48     11.08 o
  -2   1   9      246.94      228.32     18.51 o
  -1   1   9       72.77       68.31      5.34 o
   0   1   9      111.53      126.81      5.77 o
   1   1   9      265.10      272.14      9.00 o
   2   1   9       74.93       74.77      3.80 o
   3   1   9       22.97       20.55      2.27 o
   4   1   9        5.70        7.63      9.89 o
   5   1   9       19.97       13.72      5.15 o
  -5   2   9        7.78        7.69      4.90 o
  -4   2   9        0.21        3.71      3.65 o
  -3   2   9       91.94       99.97     16.36 o
  -2   2   9       24.49       23.13      4.92 o
  -1   2   9      496.43      512.27     28.95 o
   0   2   9        0.15        1.34      1.33 o
   1   2   9       19.65       24.56      2.02 o
   2   2   9        0.21        0.16      1.03 o
   3   2   9      190.23      166.61      8.60 o
   4   2   9        1.16        2.94      2.81 o
  -5   3   9      102.86      110.66     21.03 o
  -4   3   9       62.02      114.27     18.39 o
  -3   3   9      136.25      154.50     19.88 o
  -2   3   9       37.27       39.40      7.58 o
  -1   3   9       72.91       75.70      4.81 o
   0   3   9       10.63       16.08      1.87 o
   1   3   9      176.59      188.19      7.81 o
   2   3   9      335.47      338.24     13.03 o
   3   3   9        5.37        6.56      2.12 o
   4   3   9       31.22       25.13      5.45 o
  -5   4   9      139.68      140.31     20.65 o
  -4   4   9      176.08      170.40     33.39 o
  -3   4   9       18.89       20.36      4.31 o
  -2   4   9        7.21        1.79      2.60 o
  -1   4   9      136.15      131.70      6.54 o
   0   4   9       14.57       11.44      1.56 o
   1   4   9        0.26        0.43      0.87 o
   2   4   9      422.97      377.52     18.72 o
   3   4   9      107.61      100.43     12.14 o
   4   4   9        6.19        6.57      2.60 o
  -4   5   9      508.77      453.75     36.00 o
  -3   5   9      107.46       88.53     19.34 o
  -2   5   9        3.09        2.21      2.69 o
  -1   5   9       83.44       95.81      5.94 o
   0   5   9      226.99      239.45      9.13 o
   1   5   9      372.26      381.54     14.43 o
   2   5   9       31.56       28.07      3.03 o
   3   5   9       36.39       34.90      4.30 o
   4   5   9       33.81       26.42      6.57 o
  -4   6   9       68.61       83.15     12.21 o
  -3   6   9       69.89       70.42     13.93 o
  -2   6   9       75.23       86.40      9.88 o
  -1   6   9       87.05      103.64      6.54 o
   0   6   9       85.18       89.49      4.88 o
   1   6   9       32.43       31.61      3.28 o
   2   6   9      934.02      911.18     35.68 o
   3   6   9        2.71       -0.01      1.66 o
   4   6   9      133.36      122.64      9.72 o
  -4   7   9       51.69       66.42     11.59 o
  -3   7   9        0.29       -2.01      3.27 o
  -2   7   9       42.60       33.25      6.94 o
  -1   7   9        8.50        7.07      1.77 o
   0   7   9      145.09      156.80      6.93 o
   1   7   9     1246.44     1164.41     44.81 o
   2   7   9       64.70       63.76      8.40 o
   3   7   9      106.48      104.99      8.15 o
   4   7   9        0.01        3.08      2.40 o
  -4   8   9        2.66       -0.97      3.47 o
  -3   8   9        0.34        2.37      3.57 o
  -2   8   9       56.60       54.27      7.19 o
  -1   8   9       38.16       37.87      3.07 o
   0   8   9       83.72       73.60      4.82 o
   1   8   9      493.95      484.67     20.17 o
   2   8   9      179.01      172.74     17.20 o
   3   8   9       46.97       44.36      4.48 o
   4   8   9      110.47      129.97     10.06 o
  -4   9   9      135.47      135.79     12.91 o
  -3   9   9        8.99        5.61      3.08 o
  -2   9   9      111.00      127.34      8.78 o
  -1   9   9        7.80        4.00      1.44 o
   0   9   9      163.11      153.27      8.49 o
   1   9   9      447.65      425.92     18.09 o
   2   9   9       21.08       20.44      3.22 o
   3   9   9       79.55       83.49      8.48 o
   4   9   9       11.63       14.71      3.82 o
  -4  10   9       47.30       39.83      5.78 o
  -3  10   9       62.85       77.66     13.09 o
  -2  10   9        4.45       -0.14      2.19 o
  -1  10   9       44.42       32.92      2.98 o
   0  10   9        0.16       -0.33      1.80 o
   1  10   9      239.03      242.93     11.48 o
   2  10   9       80.07       90.49      6.62 o
   3  10   9      106.09      111.28      7.74 o
  -3  11   9        0.17       -3.63      2.66 o
  -2  11   9        0.17        1.30      2.05 o
  -1  11   9       61.91       54.78      4.48 o
   0  11   9      231.67      220.71     11.22 o
   1  11   9       91.56       94.11      6.72 o
   2  11   9        8.40        4.59      2.59 o
   3  11   9       38.88       44.03      4.93 o
  -3  12   9       26.22       32.86      5.07 o
  -2  12   9        1.77       -3.10      2.40 o
  -1  12   9       42.12       35.57      4.20 o
   0  12   9      102.06       91.17     10.13 o
   1  12   9        6.34        6.36      2.97 o
   2  12   9        6.59        2.52      2.88 o
   3  12   9      185.35      203.13     11.65 o
  -3  13   9       77.62       81.29      6.81 o
  -2  13   9        4.59        4.43      3.47 o
  -1  13   9       14.53       13.80      3.09 o
   0  13   9        1.66        3.51      2.60 o
   1  13   9       27.59       32.81      4.37 o
   2  13   9       17.02        9.71      3.65 o
   3  13   9      127.83      150.71     14.04 o
  -2  14   9       24.81       40.26      6.93 o
  -1  14   9       34.41       34.28      5.74 o
   0  14   9        3.36       -2.05      2.12 o
   1  14   9        2.97        1.84      2.49 o
   2  14   9        0.07       -0.65      2.50 o
  -2  15   9       40.46       61.74      8.58 o
  -1  15   9        3.14        3.14      2.48 o
   0  15   9        0.05        2.26      2.31 o
   1  15   9        1.73        0.58      2.69 o
   2  15   9        7.46        6.44      3.06 o
  -1  16   9        1.08        0.79      2.46 o
   0  16   9      190.31      202.75     13.05 o
   1  16   9        8.74        5.55      3.14 o
  -4   0  10       14.08        9.94     14.71 o
  -2   0  10        0.30        2.19      3.23 o
   0   0  10      107.30      128.65      9.30 o
   2   0  10       61.77       64.75      5.14 o
   4   0  10        0.39        4.65      5.49 o
  -5   1  10      175.54      337.98     38.78 o
  -4   1  10        0.14       -0.68      3.29 o
  -3   1  10      284.48      228.28     19.86 o
  -2   1  10       11.58       11.72      3.12 o
  -1   1  10      192.73      198.91     16.17 o
   0   1  10       29.32       31.13      3.06 o
   1   1  10       60.80       71.82      3.59 o
   2   1  10       65.37       66.66      3.67 o
   3   1  10      373.31      289.37     13.08 o
   4   1  10        0.30       -0.61      3.31 o
  -4   2  10       12.24       10.78      4.47 o
  -3   2  10        0.22        0.13      2.63 o
  -2   2  10       47.46       52.95     10.24 o
  -1   2  10        1.39        0.47      1.07 o
   0   2  10        0.16       -0.16      1.69 o
   1   2  10      141.27      135.33      5.60 o
   2   2  10      106.30       99.71      4.73 o
   3   2  10      185.24      151.40      8.29 o
   4   2  10        0.06       -0.47      3.47 o
  -4   3  10        6.33       10.51      4.46 o
  -3   3  10       36.04       40.58      5.95 o
  -2   3  10       80.76       75.97     12.57 o
  -1   3  10      120.05      136.42     10.05 o
   0   3  10       36.34       47.44      3.58 o
   1   3  10        0.66        2.23      1.23 o
   2   3  10      144.79      141.96      8.90 o
   3   3  10       84.59       81.61     10.41 o
   4   3  10        0.35       -1.60      2.06 o
  -4   4  10       29.12       37.23      8.61 o
  -3   4  10       47.71       50.38     14.37 o
  -2   4  10      160.75      115.89     12.28 o
  -1   4  10     1131.00     1195.25     53.90 o
   0   4  10      130.70      141.96      6.11 o
   1   4  10      340.38      335.15     13.09 o
   2   4  10        8.84        3.59      3.03 o
   3   4  10       68.52       61.30      5.68 o
   4   4  10       13.25        7.26      2.71 o
  -4   5  10       12.40       12.62      4.55 o
  -3   5  10       23.54       20.44      4.50 o
  -2   5  10       47.25       47.29      9.42 o
  -1   5  10       17.97       20.32      2.40 o
   0   5  10      147.33      146.03      6.76 o
   1   5  10      826.77      712.04     45.32 o
   2   5  10        3.11        0.80      1.60 o
   3   5  10       22.92       20.22      3.66 o
   4   5  10       14.94       11.63      3.07 o
  -4   6  10       13.13        2.33      4.15 o
  -3   6  10        0.00        0.28      3.40 o
  -2   6  10      104.87       98.90     16.69 o
  -1   6  10      274.76      294.02     12.93 o
   0   6  10      129.28      116.42      6.01 o
   1   6  10      944.79      907.27     41.66 o
   2   6  10        1.09       -0.76      1.66 o
   3   6  10        4.96        1.39      2.35 o
   4   6  10       39.86       31.60      9.52 o
  -4   7  10       20.98       20.68      6.42 o
  -3   7  10      171.71      164.95     35.86 o
  -2   7  10       30.78       33.23      6.78 o
  -1   7  10        7.39        8.92      2.22 o
   0   7  10        0.05       -1.76      1.17 o
   1   7  10     1559.54     1457.81     94.91 o
   2   7  10      143.27      137.35     14.05 o
   3   7  10       36.33       29.69     10.21 o
   4   7  10       50.40       44.02      5.64 o
  -4   8  10       10.89       11.25      4.39 o
  -3   8  10        5.63        6.82      4.23 o
  -2   8  10       18.73       21.43      4.91 o
  -1   8  10       40.30       33.46      3.11 o
   0   8  10       21.20       21.26      3.03 o
   1   8  10       31.33       29.66      4.03 o
   2   8  10       34.24       34.17      3.91 o
   3   8  10      105.07      102.51      8.52 o
   4   8  10       12.52       12.69      4.06 o
  -4   9  10       46.24       59.80      9.08 o
  -3   9  10       13.06       11.04      3.83 o
  -2   9  10       27.87       25.92      5.52 o
  -1   9  10        2.15        1.92      1.73 o
   0   9  10      195.06      202.10     10.09 o
   1   9  10      758.58      734.41     29.43 o
   2   9  10       62.90       52.74      5.37 o
   3   9  10        2.27        1.96      2.37 o
  -3  10  10        1.38       -3.09      2.76 o
  -2  10  10        0.87        0.67      2.41 o
  -1  10  10       47.11       49.63      3.85 o
   0  10  10      243.30      246.02     11.67 o
   1  10  10      139.10      144.43      8.72 o
   2  10  10       46.19       50.26      4.84 o
   3  10  10       81.39       74.61      8.21 o
  -3  11  10       13.23       18.49      4.58 o
  -2  11  10       33.23       41.97      5.74 o
  -1  11  10        3.78        3.05      2.01 o
   0  11  10       31.56       36.67      4.68 o
   1  11  10      187.14      179.84     10.15 o
   2  11  10       15.63       11.91      2.85 o
   3  11  10        4.71        1.72      2.67 o
  -3  12  10       30.03       32.04      5.10 o
  -2  12  10       10.26        9.34      3.77 o
  -1  12  10        3.78       -0.42      1.99 o
   0  12  10        3.88        1.04      2.22 o
   1  12  10      194.90      197.19     10.92 o
   2  12  10        8.98        5.15      2.46 o
   3  12  10       14.79       15.49      3.66 o
  -2  13  10       11.94       19.42      5.23 o
  -1  13  10       38.24       31.49      4.53 o
   0  13  10        0.19        4.20      2.70 o
   1  13  10       89.53       87.29      6.81 o
   2  13  10        2.11        2.46      2.65 o
  -2  14  10        0.00        2.27      3.82 o
  -1  14  10        3.60        6.61      2.70 o
   0  14  10        5.50        2.69      3.29 o
   1  14  10       12.45       15.70      3.38 o
   2  14  10        0.26       -1.83      2.52 o
  -1  15  10       95.36      127.93      8.08 o
   0  15  10      106.57      113.42      9.21 o
   1  15  10        7.26       10.55      3.45 o
  -3   0  11       85.95      103.52     29.34 o
  -1   0  11       42.81       41.65      6.57 o
   1   0  11      359.61      356.68     15.81 o
   3   0  11      107.01       91.59     13.80 o
  -4   1  11        9.76       10.32      4.42 o
  -3   1  11        0.13       -1.51      2.79 o
  -2   1  11       96.21      116.56     17.06 o
  -1   1  11       61.11       60.67      3.97 o
   0   1  11        8.21        6.14      1.64 o
   1   1  11      388.67      403.17     12.37 o
   2   1  11       28.31       22.38      3.23 o
   3   1  11       13.56        5.89      3.81 o
   4   1  11        1.63       -3.14      3.57 o
  -4   2  11      188.63      144.35     23.94 o
  -3   2  11       54.16       61.79     16.79 o
  -2   2  11       18.52       16.32      3.84 o
  -1   2  11       41.94       51.31      4.84 o
   0   2  11      389.08      430.10     18.81 o
   1   2  11      296.79      296.49     10.19 o
   2   2  11       59.74       50.67      3.58 o
   3   2  11       13.50        9.17      2.43 o
   4   2  11        8.23        9.89      7.81 o
  -4   3  11       60.16       65.00     11.83 o
  -3   3  11       44.80       39.72     11.85 o
  -2   3  11       44.21       39.71      8.82 o
  -1   3  11       33.87       39.74      4.59 o
   0   3  11      146.04      148.67      7.40 o
   1   3  11        1.70       -0.30      1.24 o
   2   3  11       84.70       89.02      6.01 o
   3   3  11       56.85       44.81      4.61 o
   4   3  11       49.55       64.82      6.55 o
  -4   4  11      105.56      131.78     22.86 o
  -3   4  11        5.62        5.73      3.44 o
  -2   4  11      147.79      140.35     24.77 o
  -1   4  11       56.99       59.07      4.07 o
   0   4  11      372.74      357.89     14.70 o
   1   4  11      319.74      313.64     14.09 o
   2   4  11       27.92       28.32      3.95 o
   3   4  11       53.86       46.52      6.72 o
   4   4  11      238.47      246.43     12.53 o
  -4   5  11        0.14       -2.80      3.70 o
  -3   5  11       12.67       22.40      5.39 o
  -2   5  11        0.10        0.50      2.59 o
  -1   5  11        0.15        0.20      1.44 o
   0   5  11       36.70       29.59      2.76 o
   1   5  11       45.41       36.11      3.66 o
   2   5  11      114.33      119.68      8.77 o
   3   5  11       50.39       54.38      5.68 o
   4   5  11       20.53       26.91      4.12 o
  -4   6  11        1.74        2.74      5.00 o
  -3   6  11       10.04        4.59      5.54 o
  -2   6  11      125.82      124.73     26.30 o
  -1   6  11        4.86        2.04      1.62 o
   0   6  11       31.57       33.61      2.93 o
   1   6  11        0.08       -1.36      1.61 o
   2   6  11        3.48        4.43      2.95 o
   3   6  11       47.26       37.21      4.89 o
   4   6  11        5.07       -0.35      2.64 o
  -4   7  11       10.72       10.37      6.09 o
  -3   7  11       12.95       11.35      4.77 o
  -2   7  11       33.23       24.23      5.00 o
  -1   7  11        7.71       12.80      2.29 o
   0   7  11       67.80       80.41      5.76 o
   1   7  11      132.88      129.87      8.07 o
   2   7  11      269.06      249.45     12.04 o
   3   7  11       12.93       16.15      3.61 o
   4   7  11        0.10       -2.04      3.02 o
  -4   8  11        9.66        9.98      4.33 o
  -3   8  11       38.51       34.12      6.92 o
  -2   8  11        9.75       14.68      4.23 o
  -1   8  11      129.80      115.18      7.61 o
   0   8  11       26.15       35.18      5.01 o
   1   8  11      214.21      209.03     12.76 o
   2   8  11       97.19      115.16      7.65 o
   3   8  11       61.17       70.43      7.17 o
  -3   9  11        0.15        2.81      4.40 o
  -2   9  11       78.23       68.28      8.71 o
  -1   9  11       12.94        8.96      2.12 o
   0   9  11      474.77      452.75     18.03 o
   1   9  11      117.12      119.83      9.12 o
   2   9  11       14.48       11.54      3.19 o
   3   9  11        6.37        7.46      3.35 o
  -3  10  11        3.47       -2.72      2.95 o
  -2  10  11        9.49        6.38      2.94 o
  -1  10  11      316.78      306.19     14.32 o
   0  10  11      519.10      550.09     28.04 o
   1  10  11       30.01       17.17      4.16 o
   2  10  11        0.44        1.48      2.33 o
   3  10  11       22.06       20.23      3.82 o
  -3  11  11        4.52        2.02      3.93 o
  -2  11  11        0.11       -0.73      2.88 o
  -1  11  11        6.65       10.92      2.72 o
   0  11  11      249.28      255.97     11.63 o
   1  11  11      120.96      136.63      8.74 o
   2  11  11       14.43       16.80      3.41 o
   3  11  11        7.59        6.95      3.06 o
  -2  12  11        2.52        6.15      4.41 o
  -1  12  11        8.41       10.03      2.86 o
   0  12  11       33.67       25.95      3.54 o
   1  12  11       53.26       56.46      5.49 o
   2  12  11       31.65       37.91      6.41 o
  -2  13  11       14.56       21.82      7.90 o
  -1  13  11        0.02        1.37      2.55 o
   0  13  11        0.54        1.86      2.25 o
   1  13  11       19.97       16.24      3.61 o
   2  13  11       30.86       28.18      4.36 o
  -1  14  11      108.93      125.68      8.76 o
   0  14  11        8.15        5.63      2.77 o
   1  14  11        2.27        3.90      2.85 o
   0  15  11        8.31        7.86      3.07 o
  -4   0  12       23.65       31.19     18.37 o
  -2   0  12       13.32       11.75      4.80 o
   0   0  12      433.34      446.43     54.52 o
   2   0  12     1286.82     1140.84     64.00 o
   4   0  12        5.48        4.49      6.15 o
  -4   1  12        8.07        9.34      4.43 o
  -3   1  12        7.75        6.99      3.42 o
  -2   1  12       37.84       47.57     13.10 o
  -1   1  12       12.20       15.43      4.05 o
   0   1  12        9.62        8.96      1.97 o
   1   1  12       11.69        8.26      1.64 o
   2   1  12       68.77       66.60      3.70 o
   3   1  12       10.50        9.88      3.06 o
   4   1  12        2.98        1.64      3.91 o
  -4   2  12       67.63      139.88     22.04 o
  -3   2  12       27.16       36.92      7.51 o
  -2   2  12        0.70        0.90      2.80 o
  -1   2  12       11.74       11.85      4.52 o
   0   2  12      293.14      328.91     13.26 o
   1   2  12       48.28       48.61      3.13 o
   2   2  12      239.19      204.51     11.76 o
   3   2  12       41.07       48.02      4.61 o
   4   2  12       13.03       10.79      5.02 o
  -4   3  12        9.80       13.89      4.90 o
  -3   3  12       57.91       93.53     16.27 o
  -2   3  12      194.97      158.73     15.09 o
  -1   3  12        2.76        5.10      2.79 o
   0   3  12     1213.84     1333.73     70.82 o
   1   3  12       11.25       10.54      1.71 o
   2   3  12        0.64        2.35      2.02 o
   3   3  12        5.01        2.14      2.31 o
   4   3  12       14.05       11.27      7.40 o
  -4   4  12       48.51       58.05     14.25 o
  -3   4  12       50.34       43.89     12.58 o
  -2   4  12       14.40       11.42      5.65 o
  -1   4  12        6.82        7.15      2.96 o
   0   4  12      887.58      892.30     33.90 o
   1   4  12        3.87        5.99      2.52 o
   2   4  12        1.50        3.25      3.11 o
   3   4  12       32.42       32.52      5.98 o
   4   4  12        4.06       -0.87      2.74 o
  -4   5  12       16.34       18.68      5.58 o
  -3   5  12       30.33       24.36      5.94 o
  -2   5  12      122.98       95.18     11.52 o
  -1   5  12       21.54       24.43      4.66 o
   0   5  12      473.47      477.74     16.81 o
   1   5  12       83.97       90.20      7.33 o
   2   5  12       79.43       73.27      6.52 o
   3   5  12       10.00       10.71      3.07 o
   4   5  12       10.74       12.35      3.29 o
  -4   6  12        5.05       10.90      5.49 o
  -3   6  12       11.35        9.84      4.55 o
  -2   6  12      133.63      148.90     23.50 o
  -1   6  12      119.67      140.18     17.37 o
   0   6  12      255.24      237.20     11.92 o
   1   6  12       31.12       30.37      3.53 o
   2   6  12       38.92       36.64      6.52 o
   3   6  12       10.81       12.21      3.44 o
  -4   7  12       10.06        1.46      4.90 o
  -3   7  12       54.88       55.24     20.42 o
  -2   7  12       61.49       57.12      9.70 o
  -1   7  12       49.06       53.95      9.38 o
   0   7  12       33.56       35.31      3.43 o
   1   7  12       44.89       49.84      4.66 o
   2   7  12        8.30       11.05      3.29 o
   3   7  12        4.77        1.87      3.42 o
  -3   8  12        4.12        5.93      4.60 o
  -2   8  12      116.58      131.04     18.82 o
  -1   8  12       78.57       74.54     10.23 o
   0   8  12       45.26       48.38      4.11 o
   1   8  12        0.63       -0.36      1.89 o
   2   8  12        0.28        1.06      2.08 o
   3   8  12        8.17       12.04      3.78 o
  -3   9  12       14.95       23.11      5.99 o
  -2   9  12       40.31       45.07      7.03 o
  -1   9  12       36.96       52.18      5.43 o
   0   9  12       28.99       29.83      4.94 o
   1   9  12       30.43       37.40      4.25 o
   2   9  12       11.89       16.06      3.13 o
   3   9  12        7.75        9.65      4.01 o
  -3  10  12        6.74        3.69      3.56 o
  -2  10  12       10.51        5.82      4.39 o
  -1  10  12        0.80        0.96      2.51 o
   0  10  12      108.55      120.87      7.32 o
   1  10  12        6.52        1.60      2.21 o
   2  10  12       41.81       54.76      5.42 o
   3  10  12       62.69       69.08      9.89 o
  -2  11  12        5.90       10.48      4.54 o
  -1  11  12       98.12       96.56      8.14 o
   0  11  12      233.17      254.47     12.83 o
   1  11  12       10.31        2.86      4.41 o
   2  11  12        9.08        5.30      2.75 o
  -2  12  12        3.49        1.45      3.81 o
  -1  12  12       20.58       25.60      5.69 o
   0  12  12      337.56      342.91     14.80 o
   1  12  12       73.17       58.24      8.18 o
   2  12  12       16.59       14.68      3.32 o
  -2  13  12       53.57       58.81      8.97 o
  -1  13  12       71.82       66.43     12.88 o
   0  13  12      117.05      127.99      9.44 o
   1  13  12       23.51       13.80      3.98 o
  -1  14  12       26.58       26.80      6.23 o
   0  14  12       12.64        7.48      2.91 o
  -3   0  13       42.55       52.30     19.95 o
  -1   0  13      322.92      296.70     32.25 o
   1   0  13      175.89      173.67      9.11 o
   3   0  13       22.29       23.27      7.98 o
  -4   1  13       16.24       19.17      5.24 o
  -3   1  13        8.02        9.67      6.62 o
  -2   1  13       51.60       56.52     11.88 o
  -1   1  13       38.76       29.95      5.64 o
   0   1  13      603.63      651.60     41.94 o
   1   1  13      152.62      163.49      6.66 o
   2   1  13      150.37      142.64      8.33 o
   3   1  13        3.64       -1.91      3.29 o
   4   1  13       39.11       49.53     10.97 o
  -4   2  13       11.89       11.80      7.27 o
  -3   2  13        1.17        3.73      3.51 o
  -2   2  13        5.91        3.28      3.15 o
  -1   2  13      492.44      409.27     30.38 o
   0   2  13        0.32        1.54      1.64 o
   1   2  13      116.42      121.89      5.62 o
   2   2  13       14.80       16.14      3.06 o
   3   2  13       37.48       30.68      5.90 o
   4   2  13        7.44       12.33      5.80 o
  -4   3  13        0.04        0.54      4.03 o
  -3   3  13       11.60        9.79      5.59 o
  -2   3  13        2.32        3.10      3.42 o
  -1   3  13      179.21      170.18     15.36 o
   0   3  13       86.78       93.92      6.28 o
   1   3  13        7.43        6.64      2.14 o
   2   3  13       64.96       62.84      5.35 o
   3   3  13        0.81       -1.33      2.02 o
  -4   4  13        8.34        5.74      4.69 o
  -3   4  13       58.45       71.62     18.25 o
  -2   4  13       62.17       57.26     10.05 o
  -1   4  13       68.99       60.75      7.35 o
   0   4  13        3.84        3.86      2.15 o
   1   4  13       30.92       28.34      3.71 o
   2   4  13       69.67       76.02      6.30 o
   3   4  13       40.79       49.16      6.57 o
  -4   5  13       52.34       45.22     20.84 o
  -3   5  13       30.38       26.39      6.38 o
  -2   5  13        1.38        2.78      3.39 o
  -1   5  13        1.16        0.33      2.44 o
   0   5  13       84.62       89.76      6.01 o
   1   5  13      202.81      213.32     11.88 o
   2   5  13       11.48        7.05      3.09 o
   3   5  13       67.17       98.56     15.74 o
  -3   6  13       67.99       78.51     15.88 o
  -2   6  13        0.40        0.07      3.39 o
  -1   6  13       63.40       75.95     11.33 o
   0   6  13        3.02        2.03      2.07 o
   1   6  13       20.20       18.93      3.90 o
   2   6  13       16.86        8.89      6.76 o
   3   6  13       99.83      118.02      9.50 o
  -3   7  13       23.37       27.86      6.59 o
  -2   7  13      135.57      135.08     23.22 o
  -1   7  13        2.26        3.92      2.59 o
   0   7  13       11.53       12.02      2.46 o
   1   7  13        4.32        0.35      2.11 o
   2   7  13        1.11        1.70      2.63 o
   3   7  13       35.03       37.95      7.27 o
  -3   8  13        0.98        0.08      3.80 o
  -2   8  13       43.20       34.41      6.98 o
  -1   8  13        4.64        7.78      3.76 o
   0   8  13       36.81       38.94      3.85 o
   1   8  13       30.28       33.47      4.04 o
   2   8  13        2.63        6.18      4.71 o
   3   8  13        4.47        0.96      3.09 o
  -3   9  13        4.58        7.69      5.25 o
  -2   9  13       39.23       18.70      5.39 o
  -1   9  13       20.02       19.66      6.40 o
   0   9  13        0.45       -0.38      1.87 o
   1   9  13      139.62      157.60      9.57 o
   2   9  13        1.55        1.76      2.42 o
   3   9  13        0.01       -1.56      3.19 o
  -2  10  13        9.84        9.10      4.70 o
  -1  10  13      117.61      138.28     13.76 o
   0  10  13      116.84      132.21      7.88 o
   1  10  13       15.65       16.73      3.25 o
   2  10  13        0.67        0.19      2.39 o
  -2  11  13       85.50       73.71     12.47 o
  -1  11  13       84.15       77.03      9.80 o
   0  11  13       32.96       26.39      4.57 o
   1  11  13        2.91        0.00      2.48 o
   2  11  13       13.37       11.01      3.25 o
  -2  12  13        2.40        0.31      4.40 o
  -1  12  13      180.87      223.51     18.85 o
   0  12  13       41.16       42.30      4.42 o
   1  12  13      111.40      121.64      8.72 o
  -1  13  13      104.50      134.96     13.91 o
   0  13  13       55.96       66.46      5.68 o
   1  13  13       95.74       98.19     11.19 o
  -2   0  14       95.50      123.79     35.16 o
   0   0  14        1.15        1.11      2.43 o
   2   0  14       83.25      149.43     19.45 o
  -3   1  14       68.03      139.93     21.15 o
  -2   1  14        4.85        2.18      4.03 o
  -1   1  14      605.81      519.20     37.73 o
   0   1  14       47.48       61.53      4.46 o
   1   1  14       98.09      104.23      5.26 o
   2   1  14       80.50       95.88      6.97 o
   3   1  14        6.96       13.51      5.09 o
  -3   2  14        0.09       -0.91      3.29 o
  -2   2  14       14.25       14.15      4.28 o
  -1   2  14      866.99      767.27     54.06 o
   0   2  14        0.17        2.08      1.73 o
   1   2  14      427.77      445.65     18.73 o
   2   2  14       15.25       10.47      2.69 o
   3   2  14       23.44       15.47      5.68 o
  -3   3  14       13.97       11.71      5.62 o
  -2   3  14        0.04        2.56      3.22 o
  -1   3  14      181.46      167.25     15.25 o
   0   3  14       25.96       17.73      5.84 o
   1   3  14       74.41       64.90      6.27 o
   2   3  14        6.51        7.65      2.60 o
   3   3  14        6.71        6.96      3.27 o
  -3   4  14       39.90       37.08     16.54 o
  -2   4  14        5.18        5.97      3.59 o
  -1   4  14      123.58      111.31     12.22 o
   0   4  14      165.66      185.37      9.31 o
   1   4  14      145.62      157.86      8.95 o
   2   4  14        1.18        1.86      2.42 o
   3   4  14        2.54        2.41      4.13 o
  -3   5  14       48.52       53.69     22.37 o
  -2   5  14        3.89        3.43      3.60 o
  -1   5  14        1.83        3.79      3.19 o
   0   5  14        3.05        1.49      5.02 o
   1   5  14      102.29       91.41     11.44 o
   2   5  14        1.70        2.80      2.41 o
   3   5  14       10.17        6.89      3.11 o
  -3   6  14        0.15       -4.04      3.96 o
  -2   6  14        0.00        1.33      3.29 o
  -1   6  14       15.01        7.80      3.10 o
   0   6  14        0.04       -0.07      2.18 o
   1   6  14        2.47        0.48      4.12 o
   2   6  14       12.22       23.26      4.49 o
   3   6  14        1.98        0.61      2.83 o
  -3   7  14        3.64        2.73      4.64 o
  -2   7  14       58.60       69.63     25.46 o
  -1   7  14       17.10       18.92      4.99 o
   0   7  14       22.80       24.16      3.62 o
   1   7  14        7.99        7.55      3.22 o
   2   7  14        2.42        0.05      2.71 o
   3   7  14       90.08      127.48     10.43 o
  -3   8  14       73.13       92.72     23.11 o
  -2   8  14       13.32        9.32      4.90 o
  -1   8  14        3.25        2.83      3.41 o
   0   8  14       11.68        9.37      3.25 o
   1   8  14        2.18       -0.87      2.94 o
   2   8  14        2.96        5.44      3.55 o
  -2   9  14       29.79       31.40      7.56 o
  -1   9  14        8.47        2.68      3.69 o
   0   9  14       32.05       35.63      4.04 o
   1   9  14       13.41       12.28      3.15 o
   2   9  14       10.12        7.52      3.91 o
  -2  10  14        0.06       -5.55      3.70 o
  -1  10  14        0.06       -3.04      3.31 o
   0  10  14       14.13       13.59      3.03 o
   1  10  14       19.22       16.01      4.03 o
   2  10  14        3.03        2.34      2.72 o
  -1  11  14        7.15        6.29      4.74 o
   0  11  14        1.27        2.47      2.43 o
   1  11  14       14.47       20.11      5.64 o
  -1  12  14      241.08      311.15     23.66 o
   0  12  14       60.05       62.38      5.48 o
  -3   0  15        2.45        2.12      5.49 o
  -1   0  15      459.67      395.60     42.39 o
   1   0  15       32.95       33.06      4.51 o
   3   0  15        6.37       -3.49      5.65 o
  -3   1  15       18.08       12.50      6.91 o
  -2   1  15      330.74      276.89     23.09 o
  -1   1  15        0.33        4.57      3.88 o
   0   1  15      217.39      187.93     12.54 o
   1   1  15      289.95      298.95     11.59 o
   2   1  15        0.24        4.16      4.11 o
   3   1  15       22.94       24.00      6.50 o
  -3   2  15       15.93       13.13      5.17 o
  -2   2  15       95.67       67.42     16.46 o
  -1   2  15      107.00      115.59     12.75 o
   0   2  15        0.25        0.15      2.36 o
   1   2  15       13.33       19.66      5.04 o
   2   2  15        0.04        0.97      2.24 o
   3   2  15        2.94        1.66      4.33 o
  -3   3  15        0.21       -1.30      3.70 o
  -2   3  15       17.17       14.05      5.89 o
  -1   3  15       35.87       20.07      5.90 o
   0   3  15       53.73       55.00      6.19 o
   1   3  15       23.15       27.07      3.50 o
   2   3  15        2.50        2.76      2.42 o
   3   3  15      136.69      165.19     16.33 o
  -3   4  15       49.60       56.53     22.85 o
  -2   4  15      140.08      110.62     14.38 o
  -1   4  15      178.01      151.12     14.88 o
   0   4  15        0.23        0.90      3.23 o
   1   4  15        7.64        7.30      2.54 o
   2   4  15        0.12       -1.25      2.24 o
   3   4  15       39.54       37.30      6.01 o
  -3   5  15       36.70       46.09     17.48 o
  -2   5  15        0.82       -1.51      3.55 o
  -1   5  15        0.22       -0.22      3.27 o
   0   5  15        5.75        9.61      4.04 o
   1   5  15        5.14        4.89      2.58 o
   2   5  15        6.06        4.02      2.89 o
  -3   6  15        2.70       -0.86      4.58 o
  -2   6  15      102.05       88.18     13.80 o
  -1   6  15       38.34       47.95      9.27 o
   0   6  15        9.16        9.47      3.99 o
   1   6  15        0.03        1.93      2.57 o
   2   6  15        3.93        7.42      3.04 o
  -2   7  15        4.73        6.22      4.35 o
  -1   7  15        0.14       -4.32      2.88 o
   0   7  15       94.32       81.71      9.67 o
   1   7  15        2.96        0.30      2.95 o
   2   7  15       22.61       25.02      7.01 o
  -2   8  15        4.15        4.24      7.81 o
  -1   8  15       10.78       12.48      4.47 o
   0   8  15        0.80        1.37      3.07 o
   1   8  15       13.08       12.38      3.41 o
   2   8  15       51.07       54.45      6.73 o
  -2   9  15       15.46       17.59     11.22 o
  -1   9  15        0.37       -1.29      3.82 o
   0   9  15       18.19       33.52      5.86 o
   1   9  15       12.31        8.49      5.40 o
  -1  10  15        0.05       -1.01      3.79 o
   0  10  15      215.01      282.19     18.03 o
   1  10  15       23.15       31.16      4.05 o
   0  11  15        2.67        2.97      3.57 o
  -2   0  16      688.33      625.98     65.49 o
   0   0  16      131.50      133.79     12.82 o
   2   0  16      130.68      107.38     17.29 o
  -3   1  16        0.15        0.00      4.31 o
  -2   1  16        9.79        5.61      4.92 o
  -1   1  16       10.99        4.40      4.33 o
   0   1  16       46.92       44.88      4.98 o
   1   1  16        7.25        5.57      2.73 o
   2   1  16        0.23        8.69      4.73 o
  -3   2  16       40.10       43.90     21.24 o
  -2   2  16      330.61      283.41     23.80 o
  -1   2  16       24.80       15.85      5.57 o
   0   2  16       31.42       29.85      4.09 o
   1   2  16        0.62        1.72      2.47 o
   2   2  16        3.20        5.20      4.51 o
  -3   3  16        0.53       -0.08      4.63 o
  -2   3  16        4.69        4.50      4.26 o
  -1   3  16       10.95        5.42      4.42 o
   0   3  16        0.64       -0.64      3.07 o
   1   3  16       32.18       50.66      4.74 o
   2   3  16       32.91       31.50      4.04 o
  -2   4  16       11.49        9.50      4.66 o
  -1   4  16        0.47       -0.51      3.79 o
   1   4  16        8.92       15.42      3.39 o
   2   4  16        9.75       15.64      3.54 o
  -2   5  16       26.21       13.51      8.79 o
  -1   5  16       10.51       13.61      4.25 o
   0   5  16      176.14      184.80     15.97 o
   1   5  16       23.83       31.43      3.97 o
   2   5  16       66.07       97.24     10.22 o
  -2   6  16        0.98       -1.11      3.78 o
  -1   6  16      124.18      150.94     15.01 o
   0   6  16       60.74       57.99     12.97 o
   1   6  16        7.47        9.26      2.79 o
   2   6  16       80.28      104.64      7.38 o
  -2   7  16       32.65       37.34      7.32 o
  -1   7  16        1.58        1.67      3.58 o
   0   7  16       93.65      119.94     13.13 o
   1   7  16        0.02        1.73      2.98 o
  -1   8  16        1.72       -3.75      6.90 o
   0   8  16       33.65       48.19      7.64 o
   1   8  16        0.50       -0.44      2.82 o
  -1   9  16        9.24        9.72      4.50 o
   0   9  16       16.03       27.31     14.79 o
   1   9  16        0.61        3.10      3.08 o
  -1   0  17      141.53      115.69     18.78 o
   1   0  17        0.64       -3.82      5.49 o
  -2   1  17      130.48       90.52     12.63 o
  -1   1  17        0.70       -1.73      4.05 o
   0   1  17       86.27       77.66      6.85 o
   1   1  17       38.76       42.28      6.57 o
   2   1  17      131.51      158.13     15.87 o
  -2   2  17       35.23       17.29      6.45 o
  -1   2  17        8.63       10.59      5.06 o
   0   2  17       25.19       21.01      6.76 o
   1   2  17       12.01       20.02      3.87 o
   2   2  17       30.30       56.71     12.05 o
  -2   3  17       81.46       62.84     10.19 o
  -1   3  17       38.87       35.01     10.80 o
   0   3  17        7.67        5.16      4.57 o
   1   3  17       17.31        8.75      3.29 o
   2   3  17        0.72       -6.34      4.23 o
  -2   4  17        0.13       -0.68      4.73 o
  -1   4  17       43.44       35.76      5.93 o
   0   4  17        2.29        4.69      4.11 o
   1   4  17        1.51       -2.43      2.69 o
  -2   5  17       71.96       73.48     22.18 o
  -1   5  17       17.81       21.66      6.23 o
   0   5  17        2.63        1.25      3.47 o
   1   5  17        3.15        5.29      3.02 o
  -1   6  17        5.10        4.15      4.34 o
   0   6  17       55.22       60.89      8.80 o
   1   6  17        4.93        4.69      2.84 o
  -1   7  17       48.42       58.94      9.47 o
   0   7  17        8.75        7.40      5.15 o
   0   0  18        4.94        6.10      4.58 o
  -1   1  18        3.15       -1.14      4.41 o
   0   1  18        1.64       -0.42      3.15 o
  -1   2  18       21.66       14.52      6.40 o
   0   2  18       14.63       20.39      7.65 o
   1   2  18       81.63      107.51     11.36 o
  -1   3  18        0.05       -0.41      3.47 o
   0   3  18       97.56      109.00     12.35 o
   1   3  18       28.63       47.51      7.41 o
  -1   4  18       35.82       33.83     10.06 o
   0   4  18        2.06        7.41      4.75 o
   0   5  18        5.43       15.47      7.73 o
 
